# Supplementary material for: Calprotectin elicits aberrant iron starvation responses in Pseudomonas aeruginosa under anaerobic conditions
Source: J Bacteriol. 2025 Mar 26;207(4):e00029-25. doi: 10.1128/jb.00029-25 (PMC12004955; doi:10.1128/jb.00029-25)
Supplement: Supplemental Dataset — RNAseq data. [file jb.00029-25-s0002.xlsx]

## Sheet: Anaerobic CP Treated All Genes
PA14 ID	PAO1 Number	Gene Name	log2FoldChange	pvalue
PA14_00010	PA0001	dnaA	-0.0940393	0.389911
PA14_00020	PA0002	dnaN	-0.132805	0.269078
PA14_00030	PA0003	recF	0.0102373	0.967313
PA14_00050	PA0004	gyrB	-0.0715469	0.800922
PA14_00060	PA0005	lptA	0.220722	0.098346
PA14_00070	PA0006	PA14_00070	0.240102	0.148671
PA14_00080	PA0007	PA14_00080	-0.943618	0.000189581
PA14_00090	PA0008	glyS	0.120328	0.637994
PA14_00100	PA0009	glyQ	0.0700675	0.699603
PA14_00110	PA0010	tag	0.494483	0.0427387
PA14_00120	PA0011	htrB1	0.241892	0.123234
PA14_00130	PA0012	PA14_00130	0.266449	0.00829134
PA14_00140	PA0013	PA14_00140	0.190142	0.00952059
PA14_00150	PA0014	PA14_00150	-0.0799289	0.399502
PA14_00160	PA0015	PA14_00160	-0.0475014	0.665427
PA14_00170	PA0016	trkA	-0.10345	0.521629
PA14_00180	PA0017	PA14_00180	0.266622	0.36147
PA14_00190	PA0018	fmt	0.244412	0.369297
PA14_00200	PA0019	def	0.137528	0.35869
PA14_00210	PA0020	tsaP	-0.497907	0.0106896
PA14_00230	PA0021	PA14_00230	-0.197512	0.249159
PA14_00240	PA0022	PA14_00240	-0.237209	0.0777194
PA14_00250	Pa0023	qor	-0.613079	7.03321e-05
PA14_00280	PA0024	hemF	-1.69011	1.63568e-13
PA14_00290	PA0025	aroE	-1.37483	7.77339e-07
PA14_00300	PA0026	plcB	-0.446423	0.141604
PA14_00310	PA0027	PA14_00310	-0.154608	0.576758
PA14_00320	PA0028	PA14_00320	-0.0872319	0.75555
PA14_00340	PA0029	PA14_00340	0.153304	0.422751
PA14_00360	PA0030	PA14_00360	0.198133	0.139079
PA14_00380	PA0031	PA14_00380	0.187791	0.150527
PA14_00400	PA0032	PA14_00400	0.167862	0.0232715
PA14_00410	N/A	PA14_00410	0.100175	0.624434
PA14_00420	PA0033	hptC	0.219823	0.291982
PA14_00430	PA0034	PA14_00430	0.132357	0.494271
PA14_00440	PA0035	trpA	-0.0570179	0.447045
PA14_00450	PA0036	trpB	-0.108377	0.24369
PA14_00460	PA0037	trpI	-0.137347	0.433605
PA14_00470	PA0038	PA14_00470	-0.985523	0.00912685
PA14_00480	PA0039	PA14_00480	-1.20525	0.00471167
PA14_00490	PA0040	PA14_00490	1.38817	0.000163973
PA14_00510	PA0041	PA14_00510	-0.283291	0.209917
PA14_00520	N/A	PA14_00520	-0.0590514	0.878247
PA14_00530	PA0042	PA14_00530	0.0242784	0.791621
PA14_00550	PA0043	PA14_00550	0.0325501	0.844365
PA14_00560	PA0044	exoT	-0.39324	0.368056
PA14_00570	PA0045	PA14_00570	-0.53857	0.221864
PA14_00580	PA0046	PA14_00580	-0.493622	0.157285
PA14_00590	PA0047	PA14_00590	-0.474024	0.140334
PA14_00600	PA0048	PA14_00600	0.072256	0.61982
PA14_00620	PA0049	PA14_00620	-0.000395039	0.998266
PA14_00630	PA0050	PA14_00630	-0.408552	0.096975
PA14_00640	PA0051	phzH	-0.599256	0.188582
PA14_00650	PA0052	PA14_00650	-1.81178	0.0359136
PA14_00660	PA0054	PA14_00660	-0.490716	0.0240633
PA14_00670	PA0055	PA14_00670	-0.27085	0.0323991
PA14_00680	PA0056	osaR	-0.223375	0.240224
PA14_00690	PA0057	PA14_00690	0.209105	0.0509337
PA14_00700	PA0058	dsbM	0.173915	0.126932
PA14_00710	PA0059	osmC	-1.64977	0.00190538
PA14_00720	PA0060	PA14_00720	-0.956532	0.0110307
PA14_00730	PA0061	PA14_00730	-0.697445	0.00381628
PA14_00740	PA0062	PA14_00740	-0.638957	0.0535974
PA14_00750	PA0063	PA14_00750	0.0687501	0.757123
PA14_00760	PA0064	PA14_00760	-0.365663	0.0126062
PA14_00770	PA0065	PA14_00770	-0.47274	0.00210612
PA14_00780	PA0066	PA14_00780	-0.443094	8.2521e-06
PA14_00790	PA0067	prlC	-0.153991	0.4858
PA14_00800	PA0068	PA14_00800	0.0136226	0.956156
PA14_00810	PA0069	PA14_00810	0.0532319	0.827081
PA14_00820	PA0070	tagQ1	-2.05873	5.55823e-08
PA14_00830	PA0071	tagR1	-0.037505	0.807899
PA14_00850	PA0072	tagS1	-1.18629	0.00376432
PA14_00860	PA0073	tagT1	-1.25311	0.00230039
PA14_00875	PA0074	ppka	-1.15499	0.000835687
PA14_00890	PA0075	pppa	-1.07339	0.00138385
PA14_00900	PA0076	tagF1	-1.11907	0.0036338
PA14_00910	PA0077	icmF1	-1.16654	0.00124643
PA14_00925	PA0078	tssL1	-1.37249	5.63219e-06
PA14_00940	PA0079	tssK1	-1.19939	9.24947e-06
PA14_00960	PA0080	tssJ1	-1.61067	1.54613e-07
PA14_00970	N/A	PA14_00970	-1.00977	2.10747e-05
PA14_00980	PA0081	fha1	-0.512621	6.44009e-05
PA14_00990	PA0082	tssA1	-0.391125	0.199871
PA14_01010	PA0083	tssB1	-1.03925	0.0124108
PA14_01020	PA0084	tssC1	-1.15325	0.00534055
PA14_01030	PA0085	hcp1	-1.30887	0.000711472
PA14_01040	PA0086	tagJ1	-1.15478	0.00219254
PA14_01060	PA0087	tssE1	-1.38788	0.00127798
PA14_01070	PA0088	tssF1	-1.50257	0.00143774
PA14_01080	PA0089	tssG1	-1.37762	0.000589322
PA14_01100	PA0090	clpV1	-1.13478	0.000186218
PA14_01110	PA0091	vgrG1	-0.981683	7.97072e-05
PA14_01120	PA0092	tsi6	-0.508397	0.0584878
PA14_01130	N/A	PA14_01130	-0.630559	0.000930004
PA14_01140	PA0093	tse6	-1.06559	2.06295e-05
PA14_01150	PA0094	eagT6	-0.950913	2.201e-07
PA14_01160	PA0095	PA14_01160	-0.193855	0.223766
PA14_01170	PA0096	PA14_01170	-0.92362	5.87461e-06
PA14_01180	PA0097	PA14_01180	-0.987177	1.71346e-06
PA14_01190	PA0098	PA14_01190	-0.954205	1.35517e-06
PA14_01200	PA0099	PA14_01200	-0.893933	6.00908e-09
PA14_01220	PA0100	PA14_01220	-0.440654	0.000808773
PA14_01230	PA0101	PA14_01230	-0.444631	0.000228289
PA14_01240	PA0102	psCA1	0.639537	0.000866748
PA14_01250	PA0103	PA14_01250	0.0325802	0.912652
PA14_01270	PA0104	PA14_01270	-0.712298	0.0434742
PA14_01290	PA0105	coxB	-0.691438	0.149386
PA14_01300	PA0106	coxA	-1.18119	0.0040795
PA14_01310	PA0107	PA14_01310	-0.89737	0.0406296
PA14_01320	PA0108	coIII	-1.09023	0.0117105
PA14_01330	PA0109	PA14_01330	-0.913844	0.0223145
PA14_01340	PA0110	PA14_01340	-1.01068	0.0011109
PA14_01350	PA0111	PA14_01350	-1.39965	0.000723082
PA14_01360	PA0112	PA14_01360	-0.908159	0.00218941
PA14_01380	PA0113	PA14_01380	-0.602822	0.00915411
PA14_01390	PA0114	senC	0.371009	0.100941
PA14_01400	PA0115	PA14_01400	0.461607	0.0126967
PA14_01410	PA0116	PA14_01410	-0.281627	0.0776559
PA14_01430	PA0117	PA14_01430	-0.243458	0.026684
PA14_01440	PA0118	PA14_01440	-0.964177	0.000175304
PA14_01460	PA0119	PA14_01460	-0.0378831	0.715271
PA14_01470	PA0120	PA14_01470	-0.691081	0.0272517
PA14_01480	PA0121	PA14_01480	-0.431012	0.162764
PA14_01490	PA0122	rahU	-0.618702	0.289308
PA14_01500	PA0123	PA14_01500	-0.888568	0.103729
PA14_01510	PA0124	PA14_01510	-0.415174	0.000755874
PA14_01520	PA0125	PA14_01520	-0.320149	0.318221
PA14_01540	PA0126	PA14_01540	-1.35281	2.08512e-07
PA14_01550	PA0127	PA14_01550	-0.0952024	0.515198
PA14_01560	PA0128	PA14_01560	-0.0837271	0.672765
PA14_01580	PA0129	bauD	-0.293153	0.323036
PA14_01600	PA0130	bauC	0.377254	0.0156838
PA14_01610	PA0131	bauB	0.186014	0.30702
PA14_01620	PA0132	bauA	0.895622	0.02375
PA14_01640	PA0133	bauR	0.056175	0.596105
PA14_01660	PA0134	PA14_01660	-0.540539	0.0887669
PA14_01670	PA0136	PA14_01670	0.176391	0.487064
PA14_01680	PA0137	PA14_01680	0.218851	0.205585
PA14_01690	PA0138	PA14_01690	-0.0177177	0.86569
PA14_01710	PA0139	ahpC	-0.498701	0.0100007
PA14_01720	PA0140	ahpF	-0.0977145	0.650204
PA14_01730	PA0141	PA14_01730	-0.289915	0.0878037
PA14_01750	PA0142	PA14_01750	0.47875	3.76011e-05
PA14_01760	PA0143	nuh	-0.459579	0.0215702
PA14_01770	N/A	PA14_01770	-0.106485	0.423903
PA14_01780	PA0144	PA14_01780	-0.220931	0.258638
PA14_01790	PA0145	PA14_01790	-0.10111	0.581844
PA14_01800	PA0146	PA14_01800	-0.00851405	0.968934
PA14_01810	PA0147	PA14_01810	-0.532616	0.00277307
PA14_01830	PA0148	PA14_01830	-0.295362	0.036019
PA14_01840	PA0149	PA14_01840	5.04097	3.56551e-45
PA14_01860	PA0150	PA14_01860	3.72659	1.28153e-30
PA14_01870	PA0151	PA14_01870	2.39835	1.15392e-19
PA14_01890	PA0152	pcaQ	0.214527	0.0961446
PA14_01900	PA0153	pcaH	-0.456084	1.25717e-05
PA14_01910	PA0154	pcaG	0.280041	0.0476087
PA14_01930	PA0155	pcaR	-0.309755	0.0722409
PA14_01940	PA0156	triA	-0.977243	0.00828783
PA14_01960	PA0157	triC	-1.08643	0.00115941
PA14_01970	PA0158	PA14_01970	-0.834095	0.00253111
PA14_01980	PA0159	PA14_01980	-0.439332	0.00479047
PA14_01990	PA0160	PA14_01990	-0.329895	0.0716445
PA14_02010	PA0161	PA14_02010	0.496532	0.0101437
PA14_02020	PA0162	opdC	0.126004	0.482542
PA14_02030	PA0163	PA14_02030	0.0150538	0.904368
PA14_02050	PA0164	PA14_02050	0.0892523	0.36244
PA14_02060	PA0165	PA14_02060	0.564646	0.0001717
PA14_02070	PA0166	PA14_02070	0.318039	0.209767
PA14_02090	PA0167	PA14_02090	0.00590703	0.978505
PA14_02100	PA0168	PA14_02100	0.158941	0.510532
PA14_02110	PA0169	siaD	0.186664	0.289604
PA14_02130	PA0170	siaC	0.0788471	0.677417
PA14_02140	PA0171	siaB	0.131479	0.458866
PA14_02150	PA0172	siaA	0.458698	0.000288437
PA14_02180	PA0173	cheB	-1.65455	1.01553e-15
PA14_02190	PA0174	PA14_02190	-1.67678	2.77839e-16
PA14_02200	PA0175	cheR2	-1.8291	1.70715e-13
PA14_02220	PA0176	PA14_02220	-1.85179	8.03355e-09
PA14_02230	PA0177	cheW	-1.81374	4.71676e-08
PA14_02250	PA0178	cheA	-1.60709	5.51216e-06
PA14_02260	PA0179	PA14_02260	-1.11682	0.00441085
PA14_02270	PA0180	cttP	-1.08192	0.0194847
PA14_02290	PA0181	PA14_02290	-0.402146	0.00229722
PA14_02300	PA0182	fabG	-0.237845	0.121253
PA14_02310	PA0183	atsA	0.535681	0.00628163
PA14_02330	PA0184	PA14_02330	0.673142	0.00104013
PA14_02340	PA0185	PA14_02340	0.350886	0.21867
PA14_02360	PA0186	PA14_02360	0.920038	2.02714e-06
PA14_02370	PA0189	PA14_02370	0.214897	0.313708
PA14_02380	PA0190	PA14_02380	0.350876	0.037339
PA14_02390	PA0191	PA14_02390	1.92247	1.2248e-11
PA14_02410	PA0192	PA14_02410	-0.0494505	0.853952
PA14_02420	PA0193	PA14_02420	0.0418754	0.860802
PA14_02435	PA0194	PA14_02435	-0.234838	0.295136
PA14_02450	PA0195	pntAA	-1.13788	0.000585853
PA14_02460	PA0195.1	pntAB	-1.01175	0.000106553
PA14_02470	PA0196	pntB	-0.797197	0.000164966
PA14_02490	PA0197	tonB2	1.23498	5.09874e-05
PA14_02500	PA0198	exbB1	1.15446	1.05688e-06
PA14_02510	PA0199	exbD1	0.425442	0.00556243
PA14_02520	PA0200	PA14_02520	0.441114	0.00209475
PA14_02530	PA0201	PA14_02530	3.56623	1.31275e-14
PA14_02550	PA0208	mdcA	0.574477	0.125456
PA14_02560	PA0209	PA14_02560	0.42036	0.131719
PA14_02570	PA0210	mdcC	0.528145	0.104606
PA14_02580	PA0211	mdcD	0.514682	0.0116595
PA14_02590	PA0212	mdcE	0.484018	0.00104189
PA14_02610	PA0213	PA14_02610	0.4796	0.0561177
PA14_02620	PA0214	PA14_02620	0.156924	0.26614
PA14_02630	PA0215	PA14_02630	0.256634	0.124331
PA14_02640	PA0216	PA14_02640	0.150403	0.229292
PA14_02650	PA0217	PA14_02650	-0.117039	0.352761
PA14_02660	PA0218	PA14_02660	-0.211595	0.0028971
PA14_02680	PA0219	PA14_02680	-0.171006	0.446956
PA14_02690	PA0220	PA14_02690	-0.0336187	0.882998
PA14_02700	PA0221	PA14_02700	-0.371368	0.0603967
PA14_02720	PA0222	PA14_02720	0.0549402	0.688139
PA14_02730	PA0223	ergB	-2.77067	9.37253e-91
PA14_02740	PA0224	ergA	-2.31295	3.02544e-41
PA14_02750	PA0225	erfA	0.0555159	0.434323
PA14_02760	PA0226	PA14_02760	0.39849	0.00812058
PA14_02770	PA0227	PA14_02770	0.273688	0.0927268
PA14_02790	PA0228	pcaF	0.102665	0.33746
PA14_02810	PA0229	pcaT	-0.683484	0.0258952
PA14_02830	PA0230	pcaB	-0.335881	0.0175788
PA14_02840	PA0231	pcaD	-0.367814	0.0312781
PA14_02850	PA0232	pcaC	-0.395513	0.00580725
PA14_02870	PA0233	PA14_02870	0.123602	0.478298
PA14_02890	PA0234	PA14_02890	0.390714	0.017562
PA14_02900	PA0235	pcaK	0.062696	0.675314
PA14_02910	PA0236	PA14_02910	-0.157021	0.313242
PA14_02930	PA0237	PA14_02930	-0.0558446	0.61391
PA14_02960	PA0238	PA14_02960	-0.235683	0.284004
PA14_02970	PA0239	PA14_02970	0.0462189	0.721802
PA14_02980	PA0240	PA14_02980	-0.0172843	0.918361
PA14_02990	PA0241	PA14_02990	0.18594	0.349812
PA14_03000	PA0242	PA14_03000	-0.202847	0.42689
PA14_03010	PA0243	pip	-0.289534	0.408641
PA14_03020	PA0244	PA14_03020	0.176142	0.618215
PA14_03030	PA0245	aroQ2	0.146863	0.338344
PA14_03040	PA0246	PA14_03040	0.192134	0.322528
PA14_03050	PA0247	pobA	-1.93184	0.000166113
PA14_03070	PA0248	PA14_03070	0.864226	7.47049e-11
PA14_03080	PA0249	PA14_03080	-0.188765	0.404952
PA14_03090	PA0250	PA14_03090	-0.482078	0.109303
PA14_03100	PA0251	PA14_03100	0.396365	0.00311671
PA14_03110	PA0252	PA14_03110	1.91042	7.18888e-21
PA14_03120	PA0253	hudR	0.121273	0.287358
PA14_03130	PA0254	hudA	0.0351507	0.849413
PA14_03150	PA0255	PA14_03150	0.320539	0.0157384
PA14_03160	PA0256	PA14_03160	-0.674541	0.081988
PA14_03163	N/A	PA14_03163	-0.364141	0.091499
PA14_03166	N/A	PA14_03166	-0.396979	0.0102821
PA14_03170	PA0257	PA14_03170	-0.112395	0.364052
PA14_03180	PA0258	PA14_03180	-0.122569	0.434668
PA14_03190	PA0259	PA14_03190	-0.477271	3.81797e-06
PA14_03200	PA0260	PA14_03200	-0.469204	9.3225e-06
PA14_03210	PA0261	PA14_03210	-0.930575	1.54569e-13
PA14_03220	PA0262	PA14_03220	-0.753723	1.3842e-05
PA14_03240	PA0263	PA14_03240	-3.01767	1.09788e-08
PA14_03250	N/A	PA14_03250	-0.320302	0.00221743
PA14_03265	N/A	PA14_03265	-0.388386	0.00314788
PA14_03270	N/A	PA14_03270	-0.432991	0.00397857
PA14_03285	N/A	PA14_03285	-0.366921	0.0260985
PA14_03290	N/A	PA14_03290	0.719065	0.00155998
PA14_03300	N/A	PA14_03300	0.531113	4.25747e-05
PA14_03310	N/A	PA14_03310	-0.0714446	0.44332
PA14_03320	N/A	PA14_03320	-0.557034	0.0265739
PA14_03330	N/A	PA14_03330	-0.618133	0.0746039
PA14_03340	N/A	PA14_03340	-0.432489	0.0110676
PA14_03350	N/A	PA14_03350	-0.623041	0.0010458
PA14_03360	N/A	PA14_03360	-0.454464	0.00490358
PA14_03370	N/A	PA14_03370	-0.478314	0.00102783
PA14_03380	N/A	PA14_03380	-0.0616309	0.620803
PA14_03390	N/A	PA14_03390	0.159071	0.287666
PA14_03400	N/A	PA14_03400	0.249853	0.0124111
PA14_03410	N/A	PA14_03410	0.366923	0.00803585
PA14_03420	N/A	PA14_03420	0.963117	6.11616e-22
PA14_03430	PA0265	gabD/davD	0.691899	1.72136e-08
PA14_03450	PA0266	gabT/davT	0.7529	6.89851e-07
PA14_03470	PA0267	PA14_03470	0.289267	0.0259147
PA14_03480	PA0268	PA14_03480	-0.388214	0.0220809
PA14_03490	PA0269	PA14_03490	-0.669468	3.16763e-05
PA14_03510	PA0270	PA14_03510	-0.551321	0.0104875
PA14_03520	PA0271	PA14_03520	-0.638215	0.00446727
PA14_03530	PA0272	PA14_03530	-0.213544	0.0702995
PA14_03550	PA0273	PA14_03550	0.0226698	0.900141
PA14_03560	PA0274	PA14_03560	0.188753	0.336748
PA14_03580	PA0275	PA14_03580	-0.119588	0.433837
PA14_03590	PA0276	PA14_03590	-1.30115	0.00265606
PA14_03610	PA0277	PA14_03610	-1.14268	5.89222e-08
PA14_03620	PA0278	PA14_03620	-0.135147	0.306505
PA14_03630	PA0279	PA14_03630	0.909439	0.00102936
PA14_03650	PA0280	cysA	3.80816	1.94857e-37
PA14_03670	PA0281	cysW	3.6414	4.05016e-41
PA14_03680	PA0282	cysT	3.88773	9.08513e-38
PA14_03700	PA0283	sbp	5.16769	3.31743e-38
PA14_03710	PA0284	PA14_03710	5.44053	5.4765e-45
PA14_03720	PA0285	pipA	0.0813604	0.658753
PA14_03730	PA0286	desA	0.570796	0.0385403
PA14_03760	PA0287	gpuP	0.36153	0.0248373
PA14_03770	PA0288	gpuA	0.174448	0.259483
PA14_03780	PA0289	gpuR	0.121796	0.266359
PA14_03790	PA0290	PA14_03790	0.484324	0.0272982
PA14_03800	PA0291	oprE	0.0635249	0.877655
PA14_03810	PA0292	aguA	0.178393	0.513003
PA14_03830	PA0293	aguB	0.332476	0.140538
PA14_03840	PA0294	aguR	-0.128258	0.357566
PA14_03855	PA0295	PA14_03855	-0.287869	0.0627889
PA14_03860	PA0296	spuI	-0.00689033	0.970245
PA14_03870	PA0297	spuA	0.508827	0.00173882
PA14_03880	PA0298	spuB	0.51652	0.0178829
PA14_03900	PA0299	spuC	0.401925	0.00981484
PA14_03920	PA0300	spuD	-0.278503	0.108019
PA14_03930	PA0301	spuE	-0.230308	0.272564
PA14_03940	PA0302	spuF	-0.209474	0.396474
PA14_03950	PA0303	spuG	-0.287164	0.336642
PA14_03960	PA0304	spuH	-0.0544187	0.82922
PA14_03980	PA0305	hacB	-0.720903	1.77761e-05
PA14_04000	PA0306	PA14_04000	-0.508261	0.00852437
PA14_04010	PA0306.1	PA14_04010	-0.928032	0.000192486
PA14_04020	PA0307	PA14_04020	0.24311	0.121989
PA14_04030	PA0308	PA14_04030	0.220624	0.0476084
PA14_04040	PA0309	PA14_04040	-0.152035	0.12755
PA14_04050	PA0310	PA14_04050	0.0667519	0.676396
PA14_04060	PA0311	PA14_04060	0.299774	0.129734
PA14_04070	PA0312	PA14_04070	-0.254768	0.347244
PA14_04080	PA0313	PA14_04080	-0.171815	0.21341
PA14_04090	PA0314	PA14_04090	-0.455148	5.23316e-05
PA14_04100	PA0315	PA14_04100	-0.484935	0.115471
PA14_04110	PA0316	serA	-0.224448	0.40164
PA14_04140	PA0317	PA14_04140	0.139962	0.418024
PA14_04150	PA0318	PA14_04150	-0.236466	0.031952
PA14_04160	PA0319	PA14_04160	-0.0190001	0.860408
PA14_04180	PA0320	carO	0.23931	0.369274
PA14_04190	PA0321	PA14_04190	0.055443	0.752019
PA14_04210	PA0322	PA14_04210	-0.0376101	0.804379
PA14_04220	PA0323	PA14_04220	-0.18382	0.0866473
PA14_04230	PA0324	PA14_04230	-0.027501	0.913212
PA14_04240	PA0325	PA14_04240	-0.0883438	0.509969
PA14_04250	PA0326	PA14_04250	0.348996	0.0261093
PA14_04270	PA0327	carP	-0.111687	0.58236
PA14_04290	PA0328	aaaA	-0.18046	0.280001
PA14_04300	PA0329	PA14_04300	-1.239	0.00129887
PA14_04310	PA0330	rpiA	0.156874	0.315482
PA14_04320	PA0331	ilvA1	-0.308695	0.182508
PA14_04330	PA0332	PA14_04330	-0.913542	0.00174571
PA14_04340	PA0333	PA14_04340	-0.828899	0.000168846
PA14_04350	N/A	PA14_04350	-0.62171	1.40446e-07
PA14_04370	PA0334	PA14_04370	-0.0915418	0.527559
PA14_04380	PA0335	PA14_04380	0.127418	0.590998
PA14_04390	PA0336	ygdP/rppH	-0.00810979	0.95155
PA14_04410	PA0337	ptsP	-0.0782448	0.489941
PA14_04420	PA0338	PA14_04420	0.159077	0.451827
PA14_04430	PA0339	PA14_04430	-0.105526	0.312991
PA14_04440	PA0340	PA14_04440	0.0496004	0.79165
PA14_04460	PA0341	lgt	-0.0642024	0.743016
PA14_04480	PA0342	thyA	0.264475	0.227234
PA14_04490	PA0343	PA14_04490	-0.0119406	0.881422
PA14_04510	PA0344	PA14_04510	-0.48973	0.000169901
PA14_04520	PA0345	PA14_04520	-0.574951	2.85708e-07
PA14_04530	PA0346	PA14_04530	0.457325	0.000527833
PA14_04550	PA0347	glpQ	0.218078	0.0287949
PA14_04560	PA0348	PA14_04560	0.300689	0.0208325
PA14_04570	PA0349	PA14_04570	0.0356845	0.744519
PA14_04580	PA0350	folA	0.0994625	0.618781
PA14_04590	PA0351	PA14_04590	0.310532	0.0355821
PA14_04610	PA0352	PA14_04610	0.347684	0.22483
PA14_04630	PA0353	ilvD	-0.130129	0.469333
PA14_04640	PA0354	PA14_04640	-0.582653	0.00898374
PA14_04650	PA0355	pfpI	-1.76521	0.00124065
PA14_04660	PA0356	PA14_04660	0.0111141	0.957501
PA14_04670	PA0357	mutM	0.044682	0.823296
PA14_04680	PA0358	PA14_04680	0.156585	0.241902
PA14_04690	PA0359	PA14_04690	-0.257432	0.0978426
PA14_04700	PA0360	PA14_04700	0.0408728	0.701995
PA14_04710	N/A	PA14_04710	-0.468888	0.00611282
PA14_04730	PA0361	PA14_04730	-0.327769	0.0137579
PA14_04750	PA0362	fdx1	0.304854	0.00782424
PA14_04760	PA0363	coaD	-0.111945	0.597997
PA14_04780	PA0364	laoA	-0.793641	0.000874257
PA14_04790	PA0365	laoB	-0.264387	0.0831701
PA14_04810	PA0366	laoC	-0.196451	0.316021
PA14_04820	PA0367	laoR	0.0630167	0.716189
PA14_04830	N/A	PA14_04830	-0.119898	0.21347
PA14_04840	PA0368	PA14_04840	0.194669	0.433524
PA14_04850	PA0369	PA14_04850	0.148996	0.622954
PA14_04860	PA0370	PA14_04860	-0.0190924	0.943676
PA14_04870	PA0371	PA14_04870	-0.0575104	0.862161
PA14_04890	PA0372	PA14_04890	-0.0406635	0.883722
PA14_04900	PA0373	ftsY	0.232342	0.305596
PA14_04910	PA0374	ftsE	0.113304	0.654992
PA14_04920	PA0375	ftsX	0.00526701	0.967376
PA14_04930	PA0376	rpoH	-0.0403787	0.800844
PA14_04940	PA0377	PA14_04940	0.308631	0.110983
PA14_04950	PA0378	PA14_04950	0.178401	0.34201
PA14_04960	PA0379	PA14_04960	0.0599103	0.701907
PA14_04970	PA0380	PA14_04970	0.225365	0.287054
PA14_04980	PA0381	thiG	0.123215	0.591353
PA14_05000	PA0382	trmB/micA	0.412072	0.204132
PA14_05010	PA0383	PA14_05010	0.184818	0.27099
PA14_05020	PA0384	PA14_05020	-0.40083	0.0767916
PA14_05030	PA0385	PA14_05030	0.0431275	0.866218
PA14_05040	PA0386	PA14_05040	-0.0560884	0.823214
PA14_05050	PA0387	PA14_05050	-0.884837	9.50888e-05
PA14_05060	PA0388	PA14_05060	-0.988607	0.000572708
PA14_05070	PA0389	PA14_05070	-0.210344	0.243255
PA14_05080	PA0390	metX	-0.0616298	0.82371
PA14_05110	PA0391	PA14_05110	-0.72889	0.000157757
PA14_05120	N/A	PA14_05120	0.377826	0.084341
PA14_05130	PA0392	PA14_05130	-0.0372001	0.841972
PA14_05150	PA0393	proC	-0.133986	0.221464
PA14_05160	PA0394	PA14_05160	0.121554	0.310991
PA14_05180	PA0395	pilT	-0.139048	0.207742
PA14_05190	PA0396	pilU	-0.411478	0.0791291
PA14_05200	PA0397	PA14_05200	-0.341246	0.22938
PA14_05210	PA0398	PA14_05210	0.133029	0.26366
PA14_05220	PA0399	PA14_05220	1.20894	3.99046e-35
PA14_05230	PA0400	PA14_05230	1.07957	6.11839e-25
PA14_05250	PA0401	pyrC	0.0242612	0.930067
PA14_05260	PA0402	pyrB	0.0302667	0.893893
PA14_05270	PA0403	pyrR	-0.195558	0.390737
PA14_05280	PA0404	yqgF	0.139292	0.505382
PA14_05290	PA0405	algH	0.0802234	0.6359
PA14_05300	PA0406	tonB3	0.0552888	0.815951
PA14_05310	PA0407	gshB	-0.106196	0.147682
PA14_05320	PA0408	pilG	-0.253254	0.0875145
PA14_05330	PA0409	pilH	-0.348701	0.127219
PA14_05340	PA0410	pilI	-0.287838	0.287138
PA14_05360	PA0411	pilJ	-0.306528	0.425842
PA14_05380	PA0412	pilK	-0.375717	0.234931
PA14_05390	PA0413	chpA	-0.361698	0.2145
PA14_05400	PA0414	chpB	-0.282488	0.346291
PA14_05410	PA0415	chpC	-0.238467	0.419095
PA14_05420	PA0416	chpD	-0.299445	0.373142
PA14_05430	PA0417	chpE	-0.154397	0.227048
PA14_05440	PA0418	PA14_05440	-0.400668	0.0135323
PA14_05450	PA0419	PA14_05450	-0.1469	0.300193
PA14_05460	PA0420	bioA	-0.653669	8.40819e-05
PA14_05480	PA0421	PA14_05480	-0.134003	0.488905
PA14_05500	PA0422	PA14_05500	-0.166716	0.369954
PA14_05510	PA0423	pasP	-0.335369	0.230185
PA14_05520	PA0424	mexR	-0.512857	0.151247
PA14_05530	PA0425	mexA	-0.304986	0.149815
PA14_05540	PA0426	mexB	-0.184817	0.392262
PA14_05550	PA0427	oprM	-0.186558	0.210287
PA14_05560	PA0428	PA14_05560	0.557779	0.0103932
PA14_05580	PA0429	PA14_05580	0.330734	0.0253154
PA14_05590	PA0430	metF	0.546931	0.0008612
PA14_05600	PA0431	PA14_05600	0.508746	0.0112812
PA14_05620	PA0432	sahH	0.222582	0.292323
PA14_05630	PA0433	PA14_05630	3.42894	2.72612e-193
PA14_05640	PA0434	PA14_05640	0.461125	0.000180896
PA14_05650	PA0435	PA14_05650	0.512781	0.000222902
PA14_05660	PA0436	PA14_05660	0.383041	0.0240964
PA14_05690	PA0437	codA	0.171798	0.140172
PA14_05700	PA0438	codB	-0.170143	0.0964971
PA14_05740	PA0439	PA14_05740	-0.0233074	0.890247
PA14_05750	PA0440	PA14_05750	0.125052	0.361145
PA14_05770	PA0441	dht	0.0862501	0.617536
PA14_05775	PA0442	PA14_05775	-0.0348814	0.904649
PA14_05790	PA0443	PA14_05790	0.063464	0.607427
PA14_05810	PA0444	amaB	-0.450056	0.00299659
PA14_05820	PA0446	PA14_05820	-0.566825	5.13018e-05
PA14_05840	PA0447	gcdH	-0.902474	5.85552e-05
PA14_05850	PA0448	gcdR	-0.504665	9.97939e-05
PA14_05860	PA0449	PA14_05860	-0.664494	0.000126437
PA14_05870	PA0450	PA14_05870	-0.179247	0.355708
PA14_05880	PA0451	PA14_05880	-0.480373	0.224568
PA14_05890	PA0452	PA14_05890	-0.464138	0.195833
PA14_05910	PA0453	PA14_05910	-0.236077	0.301789
PA14_05920	PA0454	PA14_05920	-0.0746135	0.273815
PA14_05950	PA0455	dbpA	-0.291228	0.0886339
PA14_05960	PA0456	PA14_05960	0.855379	7.27481e-07
PA14_05970	PA0457	PA14_05970	0.665798	0.00983092
PA14_05990	PA0458	PA14_05990	-0.208112	0.0337176
PA14_06000	PA0459	PA14_06000	-1.01351	0.000142747
PA14_06010	PA0460	PA14_06010	-0.922483	3.46566e-05
PA14_06030	PA0461	PA14_06030	-0.450587	0.00501954
PA14_06040	PA0462	PA14_06040	-0.805205	0.000947559
PA14_06060	PA0463	creB	-0.361268	0.0236451
PA14_06070	PA0464	creC	0.0275329	0.875732
PA14_06080	PA0465	creD	0.0886553	0.402989
PA14_06090	PA0466	PA14_06090	0.440626	0.079968
PA14_06120	PA0467	PA14_06120	-0.245265	0.082756
PA14_06130	PA0468	PA14_06130	-0.38205	0.115772
PA14_06150	PA0469	PA14_06150	-0.117136	0.0981053
PA14_06160	PA0470	fiuA	3.38766	1.62776e-24
PA14_06170	PA0471	fiuR	5.98737	1.04087e-107
PA14_06180	PA0472	fiuI	7.08066	1.15288e-113
PA14_06190	PA0473	PA14_06190	0.383161	0.000111214
PA14_06200	PA0474	PA14_06200	0.341769	0.176886
PA14_06210	PA0475	PA14_06210	0.181795	0.0823858
PA14_06230	PA0476	PA14_06230	0.318635	0.145674
PA14_06240	PA0477	PA14_06240	-0.307021	0.0356478
PA14_06250	PA0478	PA14_06250	0.329869	0.117422
PA14_06260	PA0479	PA14_06260	-0.543474	0.00235316
PA14_06270	PA0480	PA14_06270	-0.588646	0.16874
PA14_06280	PA0481	PA14_06280	-0.00991132	0.970834
PA14_06290	PA0482	glcB	-0.027237	0.805574
PA14_06300	PA0483	PA14_06300	-0.396927	0.225753
PA14_06310	PA0484	PA14_06310	-0.74702	0.0834027
PA14_06320	PA0485	PA14_06320	-0.133567	0.25219
PA14_06330	PA0486	PA14_06330	-0.154559	0.0316208
PA14_06340	PA0487	PA14_06340	0.0141317	0.913862
PA14_06350	PA0488	PA14_06350	-0.263951	0.153678
PA14_06360	PA0489	PA14_06360	-0.375094	0.0228139
PA14_06390	PA0490	PA14_06390	-0.669313	0.019416
PA14_06400	PA0491	PA14_06400	-0.0438507	0.836624
PA14_06420	PA0492	PA14_06420	0.864122	2.97767e-06
PA14_06430	PA0493	PA14_06430	0.579757	0.043201
PA14_06450	PA0494	PA14_06450	0.118316	0.268457
PA14_06460	PA0495	PA14_06460	0.0346011	0.69025
PA14_06480	PA0496	PA14_06480	0.0905481	0.530913
PA14_06500	PA0500	PA14_06500	0.625827	0.0651862
PA14_06510	PA0501	PA14_06510	-0.216031	0.197543
PA14_06530	PA0502	PA14_06530	-0.510973	0.0200287
PA14_06540	PA0503	PA14_06540	-0.376255	0.035084
PA14_06570	PA0504	bioD	-0.0818862	0.528643
PA14_06580	PA0505	PA14_06580	0.475977	0.00710651
PA14_06600	PA0506	PA14_06600	-0.162943	0.411901
PA14_06620	PA0507	PA14_06620	-0.350561	8.67012e-05
PA14_06640	PA0508	PA14_06640	-0.0244644	0.866897
PA14_06650	PA0509	nirN	-0.888832	0.0061428
PA14_06660	PA0510	nirE	-0.76791	0.0129478
PA14_06670	PA0511	nirJ	-0.68552	0.0271949
PA14_06680	PA0512	nirH	-0.681661	0.00903417
PA14_06690	PA0513	nirG	-0.814108	0.00275333
PA14_06700	PA0514	nirL	-0.928731	0.000859998
PA14_06710	PA0515	PA14_06710	-1.00035	0.000435864
PA14_06720	PA0516	nirF	-1.20419	4.45027e-05
PA14_06730	PA0517	nirC	-1.48085	9.01231e-08
PA14_06740	PA0518	nirM	-1.85155	2.3848e-13
PA14_06750	PA0519	nirS	-1.58555	8.69143e-10
PA14_06770	PA0520	nirQ	-0.628386	0.00165969
PA14_06790	PA0521	PA14_06790	-0.636208	0.000746441
PA14_06800	PA0522	PA14_06800	-0.505427	0.0219955
PA14_06810	PA0523	norC	-0.978789	7.19561e-07
PA14_06830	PA0524	norB	-0.943829	6.36958e-07
PA14_06840	PA0525	PA14_06840	-0.651332	0.0053385
PA14_06860	PA0526	PA14_06860	-0.282072	0.237272
PA14_06870	PA0527	dnr	0.0914231	0.646899
PA14_06875	PA0527.1	rsmY	0.0413465	0.913102
PA14_06880	PA0528	PA14_06880	-0.378247	0.00766784
PA14_06890	PA0529	PA14_06890	-1.70636	2.48392e-25
PA14_06900	N/A	PA14_06900	-1.53183	6.88192e-26
PA14_06920	PA0530	PA14_06920	-1.51444	5.32748e-33
PA14_06930	PA0531	PA14_06930	-1.22839	3.68892e-13
PA14_06940	PA0532	PA14_06940	-0.136788	0.300573
PA14_06950	PA0533	PA14_06950	0.114479	0.258257
PA14_06960	PA0534	pauB1	0.230469	0.295744
PA14_06970	PA0535	PA14_06970	-0.21251	0.149646
PA14_06980	PA0536	PA14_06980	-0.822753	0.000538054
PA14_06990	PA0537	PA14_06990	-0.985831	3.48633e-05
PA14_07000	PA0538	dsbB1	0.00014567	0.999535
PA14_07010	PA0539	PA14_07010	0.452075	0.00556339
PA14_07020	PA0540	PA14_07020	-0.449253	0.00187949
PA14_07030	PA0541	PA14_07030	0.170035	0.343552
PA14_07040	PA0542	PA14_07040	0.0146762	0.945219
PA14_07050	PA0543	PA14_07050	-0.534291	0.14379
PA14_07060	PA0544	PA14_07060	0.0781832	0.551573
PA14_07070	PA0545	PA14_07070	0.0335603	0.757696
PA14_07090	PA0546	metK	0.810465	4.78804e-14
PA14_07110	PA0547	PA14_07110	1.14916	2.29769e-18
PA14_07130	PA0548	tktA	0.240284	0.348387
PA14_07140	PA0549	PA14_07140	0.497177	0.054792
PA14_07150	PA0550	PA14_07150	-0.149488	0.586007
PA14_07170	PA0551	epd	-0.129826	0.554161
PA14_07190	PA0552	pgk	-0.388716	0.120322
PA14_07200	PA0553	PA14_07200	-0.732269	0.00503148
PA14_07210	PA0554	PA14_07210	-0.410226	0.0013322
PA14_07230	PA0555	fda	-0.259471	0.0230974
PA14_07240	PA0556	PA14_07240	-0.0536092	0.574632
PA14_07250	PA0557	PA14_07250	-0.340811	0.319301
PA14_07260	PA0558	PA14_07260	0.10933	0.349068
PA14_07280	PA0559	PA14_07280	0.0411838	0.645748
PA14_07290	PA0560	PA14_07290	0.32783	0.0154935
PA14_07300	PA0561	PA14_07300	0.272527	0.239582
PA14_07310	PA0562	PA14_07310	0.216876	0.0623806
PA14_07330	PA0563	PA14_07330	-1.11712	1.6513e-08
PA14_07340	PA0564	PA14_07340	0.232584	0.284204
PA14_07355	PA0565	PA14_07355	-0.618739	0.0644879
PA14_07360	PA0566	PA14_07360	-0.22917	0.137647
PA14_07370	PA0567	PA14_07370	-1.16457	0.0035209
PA14_07380	PA0568	PA14_07380	-1.03693	0.00592323
PA14_07400	PA0569	PA14_07400	-0.324273	0.111533
PA14_07410	PA0570	PA14_07410	-0.414377	0.026835
PA14_07420	PA0571	PA14_07420	-0.412518	0.0424915
PA14_07430	PA0572	PA14_07430	-0.931441	0.0110331
PA14_07440	PA0573	PA14_07440	0.00395986	0.978569
PA14_07450	PA0574	PA14_07450	0.167056	0.325691
PA14_07460	N/A	PA14_07460	0.274642	0.00310124
PA14_07470	PA0574.1	PA14_07470	0.10506	0.307184
PA14_07480	N/A	PA14_07480	0.241651	0.0143204
PA14_07500	PA0575	rmcA	-0.231444	0.341833
PA14_07520	PA0576	rpoD	0.262836	0.0229787
PA14_07530	PA0577	dnaG	0.252955	0.129312
PA14_07550	PA0578	PA14_07550	0.502935	0.11769
PA14_07560	PA0579	rpsU	0.414192	0.0859315
PA14_07570	PA0580	gcp	0.575064	0.00133792
PA14_07580	PA0581	PA14_07580	0.33132	0.00169443
PA14_07590	PA0582	folB	0.329231	0.00201283
PA14_07600	PA0583	PA14_07600	0.424769	0.0242449
PA14_07620	PA0584	cca	0.096607	0.267618
PA14_07630	PA0585	PA14_07630	-0.310251	0.197529
PA14_07650	PA0586	PA14_07650	-0.812357	0.032187
PA14_07660	PA0587	PA14_07660	-0.878875	0.0275509
PA14_07680	PA0588	PA14_07680	-1.00153	0.0246279
PA14_07690	PA0589	glpE	0.20993	0.323797
PA14_07700	PA0590	apaH	0.14563	0.258172
PA14_07710	PA0591	apaG	0.00753375	0.948495
PA14_07730	PA0592	ksgA	0.474034	1.48768e-08
PA14_07740	PA0593	pdxA	0.199399	0.532895
PA14_07760	PA0594	surA	0.181987	0.531982
PA14_07770	PA0595	ostA/iptD	0.179072	0.484413
PA14_07780	PA0596	PA14_07780	0.0243377	0.725618
PA14_07790	PA0597	PA14_07790	-0.108032	0.2404
PA14_07800	PA0598	PA14_07800	-0.0947961	0.32068
PA14_07810	PA0599	PA14_07810	0.0328973	0.697555
PA14_07820	PA0600	agtS	0.150477	0.0584303
PA14_07840	PA0601	agtR	0.162756	0.235844
PA14_07850	PA0602	PA14_07850	-0.261497	0.0660389
PA14_07860	PA0603	agtA	0.969271	2.61606e-11
PA14_07870	PA0604	agtB	-0.0341724	0.845691
PA14_07890	PA0605	agtC	-0.14594	0.462136
PA14_07900	PA0606	agtD	-0.105867	0.546104
PA14_07910	PA0607	rpe	0.00166119	0.995314
PA14_07930	PA0608	PA14_07930	0.00144855	0.995878
PA14_07940	PA0609	trpE	0.0845473	0.770993
PA14_07950	PA0610	prtN	-0.649509	0.0209869
PA14_07960	PA0611	prtR	0.0384083	0.82943
PA14_07970	PA0612	ptrB	-1.20169	0.000495367
PA14_07980	PA0613	PA14_07980	-0.464771	0.130706
PA14_07990	PA0614	PA14_07990	-1.24889	7.86353e-05
PA14_08000	PA0615	PA14_08000	-0.732845	0.00181845
PA14_08010	PA0616	PA14_08010	-0.991958	7.75239e-05
PA14_08020	PA0617	PA14_08020	-1.1509	3.17695e-05
PA14_08030	PA0618	PA14_08030	-1.34188	4.49554e-06
PA14_08040	PA0619	PA14_08040	-1.24611	6.68036e-06
PA14_08050	PA0620	PA14_08050	-1.25105	1.31303e-07
PA14_08060	PA0621	PA14_08060	-1.37741	6.21632e-08
PA14_08070	PA0622	PA14_08070	-1.83442	3.09891e-11
PA14_08090	PA0623	PA14_08090	-1.72558	6.78074e-10
PA14_08100	PA0624	PA14_08100	-1.7246	7.72129e-09
PA14_08110	N/A	PA14_08110	-1.63981	1.29933e-08
PA14_08120	PA0625	PA14_08120	-1.58567	5.1197e-07
PA14_08130	PA0626	PA14_08130	-1.44804	2.50111e-07
PA14_08140	PA0627	PA14_08140	-1.51836	3.73601e-07
PA14_08150	PA0628	PA14_08150	-1.52196	1.22665e-06
PA14_08160	PA0629	PA14_08160	-1.55171	1.26938e-06
PA14_08180	PA0630	PA14_08180	-1.47236	4.74251e-07
PA14_08190	PA0631	PA14_08190	-1.49671	1.53854e-07
PA14_08200	PA0632	PA14_08200	-1.46869	1.31402e-08
PA14_08210	PA0633	PA14_08210	-1.73563	2.08286e-07
PA14_08220	PA0634	PA14_08220	-1.43919	0.00039365
PA14_08230	PA0635	PA14_08230	-1.70124	3.95298e-08
PA14_08240	PA0636	PA14_08240	-1.63468	1.91641e-07
PA14_08250	PA0637	PA14_08250	-1.65028	3.37266e-07
PA14_08260	PA0638	PA14_08260	-1.65762	3.80388e-07
PA14_08270	PA0639	PA14_08270	-1.40784	2.08591e-06
PA14_08280	PA0640	PA14_08280	-1.50715	1.31644e-06
PA14_08300	PA0641	PA14_08300	-1.1739	9.79011e-07
PA14_08310	PA0646	PA14_08310	-0.751734	3.93262e-06
PA14_08320	PA0647	PA14_08320	-0.645569	0.000550574
PA14_08330	PA0648	PA14_08330	-0.368514	0.0164403
PA14_08340	PA0649	trpG	0.147804	0.532679
PA14_08350	PA0650	trpD	-0.0733578	0.43146
PA14_08360	PA0651	trpC	0.450953	0.0844573
PA14_08370	PA0652	vfr	0.299016	0.204744
PA14_08380	PA0653	PA14_08380	0.187445	0.299505
PA14_08390	PA0654	speD	0.301824	0.148989
PA14_08400	PA0655	PA14_08400	0.0369146	0.711245
PA14_08420	PA0656	PA14_08420	-1.04384	0.00744558
PA14_08430	PA0657	PA14_08430	0.0853382	0.496126
PA14_08440	PA0658	PA14_08440	-0.224968	0.146438
PA14_08450	PA0659	PA14_08450	-0.346945	0.0982004
PA14_08460	PA0660	PA14_08460	-0.169821	0.363402
PA14_08470	PA0661	PA14_08470	0.00534853	0.984977
PA14_08480	PA0662	argC	0.193027	0.111018
PA14_08490	PA0663	PA14_08490	0.276465	0.243679
PA14_08500	PA0664	PA14_08500	0.139739	0.367709
PA14_08510	PA0665	PA14_08510	0.534467	3.7459e-05
PA14_08520	PA0666	anmK	0.329181	0.135691
PA14_08540	PA0667	mepM	0.284508	1.25565e-05
PA14_08560	PA0668	tyrZ	0.186288	0.154063
PA14_08570	PA0668.1	PA14_08570	0.297276	0.611453
PA14_08580	PA0668.2	PA14_08580	0.215013	0.377324
PA14_08590	PA0668.3	PA14_08590	0.027849	0.935393
PA14_08600	PA0668.4	PA14_08600	0.169851	0.753104
PA14_08610	PA0668.5	PA14_08610	0.370738	0.100796
PA14_08620	PA4280	birA	0.180145	0.069029
PA14_08630	PA4279	PA14_08630	0.109824	0.384822
PA14_08640	PA4278	PA14_08640	0.268305	0.00565107
PA14_08650	PA4277.3	PA14_08650	0.184442	0.199493
PA14_08660	PA4277.2	PA14_08660	0.172505	0.0862053
PA14_08670	PA4277.1	PA14_08670	0.187152	0.0356321
PA14_08680	PA4277	tufB	-0.0157544	0.91042
PA14_08690	PA4276.1	PA14_08690	0.174347	0.340459
PA14_08695	PA4276	secE	0.500182	0.00491587
PA14_08710	PA4275	nusG	0.613424	4.34735e-05
PA14_08720	PA4274	rplK	0.456747	0.100961
PA14_08730	PA4273	rplA	0.567569	0.0224661
PA14_08740	PA4272	rplJ	0.459423	0.205198
PA14_08750	PA4271	rplL	0.488049	0.161594
PA14_08760	PA4270	rpoB	0.499788	0.099162
PA14_08780	PA4269	rpoC	0.380794	0.170921
PA14_08790	PA4268	rpsL	0.0954974	0.55622
PA14_08810	PA4267	rpsG	0.118659	0.433104
PA14_08820	PA4266	fusA1	0.100247	0.62269
PA14_08830	PA4265	tufA	0.0156368	0.926795
PA14_08840	PA4264	rpsJ	0.433304	0.036275
PA14_08850	PA4263	rplC	0.378081	0.140726
PA14_08860	PA4262	rplD	0.33862	0.19835
PA14_08870	PA4261	rplW	0.280071	0.342983
PA14_08880	PA4260	rplB	0.29862	0.27854
PA14_08890	PA4259	rpsS	0.323728	0.228431
PA14_08900	PA4258	rplV	0.32897	0.21115
PA14_08910	PA4257	rpsC	0.306596	0.225914
PA14_08920	PA4256	rplP	0.257921	0.336346
PA14_08930	PA4255	rpmC	0.230414	0.354934
PA14_08940	PA4254	rpsQ	0.197048	0.472299
PA14_08950	PA4253	rplN	0.215249	0.436376
PA14_08960	PA4252	rplX	0.168914	0.55888
PA14_08970	PA4251	rplE	0.226483	0.449795
PA14_08980	PA4250	rpsN	0.304305	0.208021
PA14_08990	PA4249	rpsH	0.48028	0.00245606
PA14_09000	PA4248	rplF	0.353432	0.112321
PA14_09010	PA4247	rplR	0.342275	0.145175
PA14_09020	PA4246	rpsE	0.409023	0.062125
PA14_09030	PA4245	rpmD	0.44417	0.0373846
PA14_09040	PA4244	rplO	0.409838	0.0968421
PA14_09050	PA4243	secY	0.463538	0.080278
PA14_09070	PA4242	rpmJ	0.448846	0.0894243
PA14_09080	PA4241	rpsM	0.429811	0.118502
PA14_09090	PA4240	rpsK	0.436456	0.102477
PA14_09100	PA4239	rpsD	0.448048	0.116767
PA14_09115	PA4238	rpoA	0.415169	0.164322
PA14_09130	PA4237	rplQ	0.4147	0.160681
PA14_09150	PA4236	katA	-2.86661	1.19492e-66
PA14_09160	PA4235	ftnA	-0.996753	5.22211e-12
PA14_09180	PA4234	uvrA	0.451417	0.0801561
PA14_09195	PA4233	PA14_09195	1.63207	1.92586e-10
PA14_09200	PA4232	ssb	1.15577	1.71154e-08
PA14_09210	PA4231	pchA	8.59627	1e-300
PA14_09220	PA4230	pchB	8.9477	1e-300
PA14_09230	PA4229	pchC	8.84568	1.19439e-300
PA14_09240	PA4228	pchD	8.78963	1e-300
PA14_09260	PA4227	pchR	3.52941	1e-300
PA14_09270	PA4226	pchE	8.28204	1.45284e-207
PA14_09280	PA4225	pchF	8.35595	9.7769e-268
PA14_09290	PA4224	pchG	8.43735	2.27788e-240
PA14_09300	PA4223	PA14_09300	8.0196	3.73917e-183
PA14_09320	PA4222	PA14_09320	7.59915	1.22163e-266
PA14_09340	PA4221	fptA	7.46647	1.64964e-201
PA14_09350	PA4220	PA14_09350	7.47672	1e-300
PA14_09370	PA4219	ampO	7.25468	1.88619e-267
PA14_09380	PA4218	ampP	5.8213	2.01181e-204
PA14_09400	PA4217	phzS	0.100962	0.577583
PA14_09410	PA4216	phzG1	-1.13728	1.50935e-07
PA14_09420	PA4215	phzF1	-1.13549	2.18479e-07
PA14_09440	PA4214	phzE1	-1.61207	1.05353e-10
PA14_09450	PA4213	phzD1	-1.8665	1.41005e-12
PA14_09460	PA4212	phzC1	-2.15474	4.68184e-12
PA14_09470	PA4211	phzB1	-2.3758	1.04308e-13
PA14_09480	PA4210	phzA1	-1.51098	3.99095e-11
PA14_09490	PA4209	phzM	-0.418968	0.0320187
PA14_09500	PA4208	opmD	-1.32935	0.000432544
PA14_09520	PA4207	mexI	-1.48636	0.00124511
PA14_09530	PA4206	mexH	-1.80148	0.000436197
PA14_09540	PA4205	mexG	-1.77342	0.00098185
PA14_09550	PA4204	ppgL	-1.20225	7.44946e-05
PA14_09570	PA4203	nmoR	0.0121672	0.925202
PA14_09580	PA4202	nmoA	-0.182555	0.476525
PA14_09600	PA4201	ddlA	0.0152645	0.929158
PA14_09610	PA4200	PA14_09610	0.0396705	0.826852
PA14_09630	PA4199	PA14_09630	0.080185	0.277694
PA14_09660	PA4198	PA14_09660	-0.0428797	0.813969
PA14_09680	PA4197	bfiS	-0.10325	0.659964
PA14_09690	PA4196	bfiR	-0.255139	0.0404088
PA14_09700	PA4190	pqsL	-0.106236	0.580031
PA14_09710	PA4189	PA14_09710	-0.268576	0.0104997
PA14_09730	PA4188	PA14_09730	-0.536661	7.79358e-05
PA14_09740	PA4187	PA14_09740	0.145399	0.390214
PA14_09750	PA4186	PA14_09750	0.0556726	0.554889
PA14_09760	PA4185	PA14_09760	-0.0444133	0.832109
PA14_09770	PA4184	souR	0.0750836	0.577761
PA14_09780	PA4183	PA14_09780	0.336052	0.0501426
PA14_09790	PA4182	PA14_09790	0.166272	0.292052
PA14_09810	PA4181	PA14_09810	0.153677	0.509681
PA14_09820	PA4180	PA14_09820	0.266488	0.100141
PA14_09850	PA4179	PA14_09850	0.470576	0.000594612
PA14_09870	PA4178	eftM	0.477299	0.000620094
PA14_09880	PA4177	PA14_09880	0.734819	3.6821e-05
PA14_09890	PA4176	ppiC2	0.332627	0.00867254
PA14_09900	PA4175	prpl/piv	0.118473	0.791024
PA14_09910	PA4174	PA14_09910	-0.32978	0.375918
PA14_09920	PA4173	PA14_09920	-0.284707	0.407717
PA14_09930	PA4172	PA14_09930	-1.65905	0.00180671
PA14_09940	PA4171	PA14_09940	-1.82817	0.0157397
PA14_09950	PA4170	PA14_09950	0.326358	0.00376607
PA14_09960	PA4169	PA14_09960	0.92686	1.24542e-05
PA14_09970	PA4168	fpvB	2.65819	8.23457e-15
PA14_09980	PA4167	dkgB	2.19383	7.6457e-20
PA14_09990	PA4166	PA14_09990	0.0252801	0.883818
PA14_10010	PA4165	PA14_10010	0.107943	0.599378
PA14_10020	PA4164	PA14_10020	-0.24979	0.276298
PA14_10040	PA4163	PA14_10040	-0.309883	0.0803744
PA14_10050	N/A	PA14_10050	-0.705181	9.23996e-06
PA14_10070	N/A	PA14_10070	-0.475489	0.0849993
PA14_10080	N/A	PA14_10080	-0.40222	0.0129867
PA14_10090	N/A	PA14_10090	-0.0636777	0.55732
PA14_10110	N/A	PA14_10110	0.0936387	0.312498
PA14_10120	N/A	PA14_10120	0.0609273	0.508305
PA14_10130	PA4162	PA14_10130	0.445384	0.00143932
PA14_10140	PA4161	fepG	1.81497	2.82462e-13
PA14_10160	PA4160	fepD	3.43857	1.90134e-28
PA14_10170	PA4159	fepB	4.41959	3.11207e-33
PA14_10180	PA4158	fepC	2.89116	2.0037e-43
PA14_10190	PA4157	PA14_10190	0.000221761	0.998066
PA14_10200	PA4156	fvbA	2.1811	1.93096e-12
PA14_10210	PA4155	PA14_10210	2.47443	9.1338e-42
PA14_10220	PA4154	PA14_10220	-0.135412	0.577939
PA14_10230	PA4153	adh	-0.284007	0.187073
PA14_10240	PA4152	PA14_10240	-0.0688311	0.676164
PA14_10250	PA4151	acoB	0.158985	0.315113
PA14_10260	PA4150	PA14_10260	-0.114406	0.732745
PA14_10270	PA4149	PA14_10270	0.458978	0.0180971
PA14_10280	PA4148	PA14_10280	0.339582	0.00179457
PA14_10290	PA4147	acoR	0.695184	0.00064987
PA14_10300	N/A	PA14_10300	0.223145	0.063653
PA14_10320	PA4145	PA14_10320	-0.04048	0.7745
PA14_10330	PA4144	PA14_10330	0.133212	0.44224
PA14_10340	PA4143	PA14_10340	0.175269	0.28492
PA14_10350	PA4142	PA14_10350	-0.274593	0.410732
PA14_10360	PA4141	PA14_10360	-0.967045	0.0124911
PA14_10370	PA4140	PA14_10370	0.735868	0.0502049
PA14_10380	PA4139	PA14_10380	0.291673	0.574801
PA14_10400	N/A	PA14_10400	-0.237784	0.503073
PA14_10410	N/A	PA14_10410	-0.134471	0.669852
PA14_10420	PA4138	tyrS	-0.348557	0.160878
PA14_10440	PA4137	PA14_10440	-1.5973	8.46228e-09
PA14_10470	PA4136	PA14_10470	-2.05744	3.45038e-08
PA14_10480	PA4135	PA14_10480	-2.17397	2.24116e-10
PA14_10490	PA4134	PA14_10490	-3.44684	5.49572e-20
PA14_10500	PA4133	PA14_10500	-4.82457	4.53465e-18
PA14_10530	PA4132	mpaR	-2.92314	9.46117e-15
PA14_10540	PA4131	PA14_10540	-3.54964	1.64108e-12
PA14_10550	PA4130	nirA	-1.89413	1.29546e-09
PA14_10560	PA4129	PA14_10560	-2.37318	4.21521e-13
PA14_10570	PA4128	PA14_10570	-2.33939	1.68466e-14
PA14_10590	PA4127	gpcG	-2.30428	9.36228e-20
PA14_10600	PA4126	PA14_10600	-1.2869	6.96609e-15
PA14_10610	PA4125	hpcD	-0.494616	3.58726e-05
PA14_10620	PA4124	hpcB	-0.430413	0.000148879
PA14_10630	PA4123	hpcC	-0.137814	0.255807
PA14_10640	PA4122	PA14_10640	-0.263411	0.0484798
PA14_10650	PA4121	PA14_10650	-0.341728	0.276216
PA14_10660	PA4120	PA14_10660	0.0597268	0.82333
PA14_10670	PA4119	aph	0.41687	0.00245426
PA14_10680	PA4118	PA14_10680	0.13086	0.315503
PA14_10700	PA4117	bphP	-0.0930582	0.60635
PA14_10710	PA4116	bphO	0.0397956	0.786477
PA14_10730	PA4115	PA14_10730	-0.101788	0.506166
PA14_10740	PA4114	PA14_10740	-0.0279162	0.663702
PA14_10750	PA4113	PA14_10750	1.13845	1.49015e-13
PA14_10770	PA4112	PA14_10770	-0.830253	0.0145774
PA14_10780	PA4111	PA14_10780	-0.102901	0.723793
PA14_10790	PA4110	PA14_10790	-0.151923	0.453899
PA14_10800	PA4109	PA14_10800	-0.392457	0.00209273
PA14_10820	N/A	PA14_10820	-0.217637	0.439106
PA14_10830	N/A	PA14_10830	0.649337	0.00760252
PA14_10840	N/A	PA14_10840	0.738454	9.83428e-05
PA14_10850	PA4100	PA14_10850	0.115691	0.135919
PA14_10870	PA4099	PA14_10870	0.064464	0.803611
PA14_10890	PA4098	PA14_10890	0.0032082	0.983647
PA14_10900	PA4097	PA14_10900	0.190984	0.428575
PA14_10910	PA4096	PA14_10910	0.272144	0.0363654
PA14_10920	PA4095	PA14_10920	-0.322559	0.287654
PA14_10940	PA4094	PA14_10940	-0.114837	0.223538
PA14_10950	PA4093	PA14_10950	-0.572553	0.00254812
PA14_10960	N/A	PA14_10960	-0.538731	0.000654659
PA14_10970	N/A	PA14_10970	-0.0401424	0.839289
PA14_10980	N/A	PA14_10980	0.580658	6.52316e-05
PA14_10990	PA4092	hpaC	1.24764	2.65667e-11
PA14_11000	PA4091	hpaA	2.18628	9.78385e-27
PA14_11010	PA4090	PA14_11010	2.67528	2.98617e-22
PA14_11020	PA4089	PA14_11020	0.639031	0.00204456
PA14_11030	PA4088	PA14_11030	0.326632	0.0916208
PA14_11050	PA4087	PA14_11050	-0.177701	0.171616
PA14_11060	PA4086	cupB1	-0.759329	0.00118499
PA14_11070	PA4085	cupB2	-0.481689	0.158469
PA14_11080	PA4084	cupB3	-0.514377	0.227891
PA14_11090	PA4083	cupB4	0.288246	0.144097
PA14_11100	PA4082	cupB5	-0.322672	0.0757293
PA14_11110	PA4081	cupB6	0.0275741	0.886369
PA14_11120	PA4080	PA14_11120	-0.989289	0.0382354
PA14_11130	PA4079	PA14_11130	-1.37305	0.114955
PA14_11140	PA4078	PA14_11140	-3.40812	NA
PA14_11150	PA4077	PA14_11150	0.162374	0.425072
PA14_11160	PA4076	PA14_11160	-0.389869	0.111055
PA14_11170	PA4075	PA14_11170	0.0383743	0.846735
PA14_11180	PA4074	PA14_11180	0.10038	0.441912
PA14_11190	PA4073	PA14_11190	0.0844051	0.65762
PA14_11210	PA4072	PA14_11210	0.0526907	0.819422
PA14_11230	PA4071	PA14_11230	0.159096	0.603512
PA14_11240	PA4070	PA14_11240	-0.0724352	0.567509
PA14_11250	PA4069	PA14_11250	0.28708	0.160445
PA14_11260	PA4068	PA14_11260	0.184083	0.468206
PA14_11270	PA4067	oprG	-0.615614	1.18845e-05
PA14_11280	PA4066	PA14_11280	0.994748	4.2642e-06
PA14_11290	PA4065	PA14_11290	1.9961	4.66594e-11
PA14_11310	PA4064	PA14_11310	2.07496	5.14988e-12
PA14_11320	PA4063	PA14_11320	4.29506	3.03694e-39
PA14_11330	PA4062	PA14_11330	0.357937	0.00330751
PA14_11340	PA4061	PA14_11340	-0.0799252	0.469319
PA14_11350	PA4060	PA14_11350	-0.269309	0.0151762
PA14_11370	PA4058	PA14_11370	-0.549354	0.00114438
PA14_11380	PA4057	nrdR	0.0117089	0.950043
PA14_11400	PA4056	ribD	0.110534	0.440599
PA14_11410	PA4055	ribC	0.0868293	0.636258
PA14_11420	PA4054	ribB	0.0665111	0.75253
PA14_11430	PA4053	ribH/ribE	0.0474226	0.664815
PA14_11450	PA4052	nusB	0.133351	0.22473
PA14_11460	PA4051	thiL	0.219702	0.301934
PA14_11470	PA4050	pgpA	0.402059	0.0338993
PA14_11480	PA4049	PA14_11480	-0.42935	0.216158
PA14_11490	PA4048	PA14_11490	-0.204544	0.28187
PA14_11510	PA4047	ribA	0.810743	1.82231e-05
PA14_11520	PA4046	PA14_11520	1.05849	7.98959e-05
PA14_11530	PA4045	PA14_11530	1.04506	0.00119986
PA14_11550	PA4044	dxs	-0.332185	0.174314
PA14_11560	PA4043	ispA	0.104373	0.558986
PA14_11570	PA4042	xseB	0.378294	0.055374
PA14_11580	PA4041	PA14_11580	-0.416009	0.229091
PA14_11590	PA4040	PA14_11590	-0.0844115	0.718314
PA14_11600	PA4039	PA14_11600	0.346794	0.0137278
PA14_11610	PA4038	PA14_11610	0.0462806	0.884213
PA14_11620	PA4037	PA14_11620	-0.288806	0.16303
PA14_11630	PA4036	PA14_11630	-0.122657	0.389963
PA14_11650	PA4035	PA14_11650	-0.192627	0.257577
PA14_11660	PA4034	aqpZ	0.169304	0.453249
PA14_11670	PA4033	mucE	0.548106	7.08094e-05
PA14_11680	PA4032	ppa	-0.0756358	0.385976
PA14_11690	PA4031	PA14_11690	-0.0574874	0.783895
PA14_11700	PA4030	PA14_11700	0.0850499	0.385963
PA14_11720	PA4029	PA14_11720	0.178948	0.265986
PA14_11730	PA4028	PA14_11730	0.0666873	0.702907
PA14_11740	PA4027	PA14_11740	-0.457898	0.112037
PA14_11750	PA4026	PA14_11750	-0.140868	0.559854
PA14_11760	PA4025	eutC	-0.757364	0.00206535
PA14_11770	PA4024	eutB	-0.883562	0.00041495
PA14_11790	PA4023	eat	-0.807955	5.58356e-08
PA14_11810	PA4022	hdhA	-0.973124	0.047181
PA14_11830	PA4021	eatR	-0.0810042	0.56328
PA14_11845	PA4020	mpl	-0.173424	0.141969
PA14_11860	PA4019	ubiX	-0.0984161	0.218314
PA14_11880	PA4018	PA14_11880	-0.254365	0.0709977
PA14_11890	PA4017	PA14_11890	-0.515035	0.0273858
PA14_11900	PA4016	PA14_11900	0.224458	0.106099
PA14_11910	PA4015	PA14_11910	-0.989861	1.27824e-06
PA14_11920	PA4014	PA14_11920	0.282969	0.0162463
PA14_11930	PA4013	PA14_11930	0.247268	0.0742217
PA14_11940	PA4012	PA14_11940	0.0417927	0.782645
PA14_11960	PA4011	PA14_11960	0.0910363	0.41097
PA14_11970	PA4010	PA14_11970	0.0602433	0.734055
PA14_11980	PA4009	PA14_11980	0.179421	0.156606
PA14_11990	PA4008	PA14_11990	0.039167	0.851405
PA14_12010	PA4007	proA	0.352413	2.44678e-05
PA14_12020	PA4006	nadD/nadD1	0.365515	0.00589135
PA14_12030	PA4005	PA14_12030	0.353027	0.0421941
PA14_12050	PA4004	PA14_12050	0.499399	0.0507217
PA14_12060	PA4003	pbpA	0.603109	0.0771168
PA14_12070	PA4002	rodA	0.543744	0.01325
PA14_12080	PA4001	stlB1	0.112555	0.468892
PA14_12090	PA4000	rlpA	-0.0487901	0.590928
PA14_12100	PA3999	dacC	-0.11656	0.47976
PA14_12110	PA3998	PA14_12110	0.0587604	0.711291
PA14_12120	PA3997	lipB	0.082586	0.629803
PA14_12130	PA3996	lis	-0.0892271	0.611464
PA14_12140	PA3995	PA14_12140	-0.536522	0.00640117
PA14_12150	PA3994	PA14_12150	0.0210744	0.867939
PA14_12160	PA3992	PA14_12160	-0.0251588	0.921776
PA14_12170	PA3991	PA14_12170	0.236561	0.374722
PA14_12180	PA3990	PA14_12180	0.224998	0.398546
PA14_12200	PA3989	holA	-0.00068426	0.998182
PA14_12210	PA3988	lptE	-0.028252	0.923406
PA14_12230	PA3987	leuS	0.0772522	0.739371
PA14_12260	PA3986	PA14_12260	-0.293362	0.545369
PA14_12270	PA3985	PA14_12270	0.344224	0.00485294
PA14_12280	PA3984	lnt	-0.0773891	0.712646
PA14_12300	PA3983	PA14_12300	0.113172	0.761695
PA14_12310	PA3982	PA14_12310	0.214021	0.500324
PA14_12330	PA3981	PA14_12330	0.0507129	0.857973
PA14_12350	PA3980	PA14_12350	0.304111	0.122441
PA14_12360	PA3979	PA14_12360	0.493525	0.000197651
PA14_12370	PA3978	PA14_12370	0.214741	0.0694349
PA14_12390	PA3977	hemL	-0.0217762	0.934866
PA14_12400	PA3976	thiE	-0.0143968	0.949812
PA14_12410	PA3975	thiD	-0.0441851	0.787399
PA14_12420	PA3974 (part)	ladS	N/A	N/A
PA14_12430	PA3974 (part)	ladS	N/A	N/A
PA14_12440	PA3973	PA14_12440	0.284073	0.136086
PA14_12450	PA3972	PA14_12450	-0.0922013	0.578787
PA14_12470	PA3971	PA14_12470	0.138106	0.418131
PA14_12490	PA3970	amn	0.118368	0.46358
PA14_12530	PA3969	PA14_12530	0.28361	0.000599365
PA14_12540	PA3968	PA14_12540	0.105252	0.171536
PA14_12550	PA3967	PA14_12550	0.307865	0.255468
PA14_12560	PA3966	PA14_12560	0.383937	7.17339e-05
PA14_12570	PA3965	PA14_12570	-0.242074	0.0100261
PA14_12590	PA3964	PA14_12590	0.0229402	0.847244
PA14_12610	PA3963	PA14_12610	0.0337437	0.863226
PA14_12620	PA3962	PA14_12620	-0.703137	0.0006364
PA14_12630	PA3961	PA14_12630	0.119277	0.243717
PA14_12640	PA3960	PA14_12640	-0.187332	0.285208
PA14_12650	PA3959	PA14_12650	0.346404	0.056776
PA14_12670	PA3958	PA14_12670	0.163808	0.258199
PA14_12680	PA3957	PA14_12680	-0.732791	0.0985092
PA14_12690	PA3956	PA14_12690	-0.649465	0.00268529
PA14_12700	PA3955	PA14_12700	0.0561751	0.687239
PA14_12710	PA3954	sfnG	0.206925	0.0377377
PA14_12730	PA3953	PA14_12730	0.227076	0.378404
PA14_12740	PA3952	PA14_12740	-0.596542	0.0759649
PA14_12750	PA3951	PA14_12750	0.140876	0.316878
PA14_12760	PA3950	PA14_12760	0.0280773	0.7913
PA14_12770	PA3949	PA14_12770	0.126112	0.354425
PA14_12780	PA3948	rocA1	-0.0905613	0.403069
PA14_12810	PA3947	rocR	-0.139985	0.0878054
PA14_12820	PA3946	rocS1	0.121781	0.246389
PA14_12840	PA3945	PA14_12840	-0.830001	0.0217376
PA14_12850	PA3944	PA14_12850	-0.297338	0.00224618
PA14_12860	PA3943	PA14_12860	0.010777	0.916362
PA14_12870	PA3942	tesB	0.142895	0.533931
PA14_12890	PA3941	PA14_12890	0.0220415	0.85352
PA14_12900	PA3940	PA14_12900	-0.489751	0.0061576
PA14_12910	PA3939(part)	PA14_12910	1.62145	5.2364e-07
PA14_12920	PA3938	tauA	5.4107	1.11102e-20
PA14_12940	PA3937	tauB	3.41505	2.775e-10
PA14_12960	PA3936	tauC	3.13783	7.24413e-09
PA14_12970	PA3935	tauD	3.55317	8.3219e-11
PA14_12980	PA3934	PA14_12980	-0.702819	7.56401e-16
PA14_12990	PA3933	betT3	0.366092	0.000753431
PA14_13000	PA3932	PA14_13000	3.72286	6.87374e-16
PA14_13010	PA3931	PA14_13010	4.30285	2.18811e-24
PA14_13030	PA3930	cioA	-0.780625	0.00499741
PA14_13040	PA3929	cioB	-0.632861	0.00385139
PA14_13050	PA3928	PA14_13050	-0.368302	0.117674
PA14_13060	PA3927	PA14_13060	0.233826	0.0301494
PA14_13070	PA3926	PA14_13070	-0.0452778	0.686862
PA14_13090	PA3925	PA14_13090	-0.569979	0.00147775
PA14_13110	PA3924	PA14_13110	-0.388187	0.0303764
PA14_13130	PA3923	PA14_13130	-0.580731	0.000401093
PA14_13140	PA3922	PA14_13140	-1.01893	1.31457e-09
PA14_13150	PA3921	PA14_13150	-0.666626	0.00235781
PA14_13170	PA3920	copA	-0.234358	0.0653459
PA14_13190	PA3919	PA14_13190	-0.662553	0.0021899
PA14_13200	N/A	PA14_13200	-0.120717	0.686578
PA14_13210	N/A	PA14_13210	-0.467378	0.559586
PA14_13220	N/A	PA14_13220	-0.584927	0.185869
PA14_13230	PA3918	moaC	-0.0461584	0.878488
PA14_13240	PA3917	moaD	-0.0762409	0.807855
PA14_13250	PA3916	moaE	0.0554124	0.829238
PA14_13260	PA3915	moaB1	0.22918	0.140993
PA14_13280	PA3914	moeA1	0.272754	0.0961585
PA14_13290	PA3913	PA14_13290	0.134687	0.41875
PA14_13300	PA3912	PA14_13300	0.169231	0.336796
PA14_13320	PA3911	PA14_13320	0.288803	0.135156
PA14_13330	PA3910	eddA	0.621598	0.00815491
PA14_13340	PA3909	eddB	0.293332	0.0527438
PA14_13350	PA3908	tsiT	-0.949535	0.0012924
PA14_13360	PA3907	tseT	-1.04502	0.000100481
PA14_13370	PA3906	PA14_13370	-1.14255	0.000159652
PA14_13380	PA3905	tecT	-0.898549	0.000386607
PA14_13390	PA3904	PA14_13390	-0.366014	0.00296011
PA14_13410	PA3903	prfC	0.363544	0.0525813
PA14_13420	PA3902	PA14_13420	-0.56621	0.00261692
PA14_13430	PA3901	fecA	2.79154	6.67105e-27
PA14_13450	PA3900	fecR	2.81517	2.53445e-22
PA14_13460	PA3899	fecI	5.79009	2.10116e-80
PA14_13470	PA3898	PA14_13470	0.598961	1.69161e-06
PA14_13490	PA3897	PA14_13490	0.111937	0.455688
PA14_13500	PA3896	PA14_13500	0.0699336	0.827024
PA14_13510	PA3895	PA14_13510	-0.277102	0.108237
PA14_13520	PA3894	PA14_13520	0.597486	8.37117e-08
PA14_13530	PA3893	PA14_13530	0.241785	0.0841742
PA14_13560	PA3892	PA14_13560	-0.501767	0.047614
PA14_13580	PA3891	opuCA	-1.18701	0.00316358
PA14_13590	PA3890	opuCB	-1.18478	0.00497266
PA14_13600	PA3889	opuCC	-1.16695	0.00325381
PA14_13610	PA3888	opuCD	-1.20838	0.00737304
PA14_13620	PA3887	nhaP	-0.112909	0.788634
PA14_13630	N/A	PA14_13630	-0.817654	0.000519825
PA14_13650	PA3886	PA14_13650	-0.137854	0.50068
PA14_13660	PA3885	tpbA	-0.272204	0.170398
PA14_13670	PA3884	PA14_13670	-0.443214	0.0938771
PA14_13680	PA3883	PA14_13680	-0.405864	0.0212334
PA14_13690	PA3882	PA14_13690	-0.595867	4.43987e-12
PA14_13710	PA3881	PA14_13710	-0.184451	0.203402
PA14_13720	PA3880	PA14_13720	-0.747868	4.09956e-05
PA14_13730	PA3879	narL	-0.0996504	0.259236
PA14_13740	PA3878	narX	-0.0218116	0.907219
PA14_13750	PA3877	narK1	-1.05129	1.9691e-08
PA14_13770	PA3876	narK2	-1.05719	3.00707e-08
PA14_13780	PA3875	narG	-1.85965	1.27353e-21
PA14_13800	PA3874	narH	-1.84103	4.32835e-17
PA14_13810	PA3873	narJ	-1.94321	6.56493e-21
PA14_13830	PA3872	narI	-2.05607	1.83584e-16
PA14_13840	PA3871	PA14_13840	-1.65234	1.10415e-21
PA14_13850	PA3870	moaA1	-1.588	4.76125e-15
PA14_13860	N/A	PA14_13860	-0.360521	0.000425755
PA14_13870	PA3869	PA14_13870	-0.121	0.3782
PA14_13880	N/A	PA14_13880	-0.242255	0.367584
PA14_13890	PA3868	PA14_13890	0.174325	0.184587
PA14_13900	PA3867	PA14_13900	N/A	N/A
PA14_13910	N/A	PA14_13910	N/A	N/A
PA14_13920	N/A	PA14_13920	0.387565	0.0141493
PA14_13940	PA3866	PA14_13940	0.518079	0.0574071
PA14_13950	PA3865.1	PA14_13950	0.683432	0.0286923
PA14_13960	N/A	PA14_13960	0.323356	0.148339
PA14_13970	N/A	PA14_13970	1.14198	0.00014198
PA14_13990	PA3865	PA14_13990	0.0490702	0.813623
PA14_14000	PA3864	dauR	0.107687	0.483413
PA14_14010	PA3863	dauA	-0.333893	0.15593
PA14_14020	PA3862	dauB	-0.323456	0.17044
PA14_14040	PA3861	rhl	-0.0192579	0.944556
PA14_14060	PA3860	PA14_14060	-0.773855	0.000305219
PA14_14080	PA3859	PA14_14080	-0.359672	0.111634
PA14_14100	PA3858	PA14_14100	-0.617081	0.037345
PA14_14110	PA3857	pcs	-0.54585	5.23355e-06
PA14_14130	PA3856	PA14_14130	-0.489276	4.94286e-05
PA14_14140	PA3855	PA14_14140	-0.359184	0.0877916
PA14_14150	PA3854	PA14_14150	-0.153508	0.153302
PA14_14160	PA3853	PA14_14160	-0.220317	0.101726
PA14_14170	PA3852	PA14_14170	-0.138579	0.180454
PA14_14200	PA3851	PA14_14200	-0.0564693	0.498066
PA14_14210	PA3850	PA14_14210	-0.381236	0.0595152
PA14_14220	PA3849	PA14_14220	-0.130291	0.233756
PA14_14230	PA3848	PA14_14230	-0.831602	1.51012e-06
PA14_14250	PA3847	PA14_14250	-0.497183	3.76746e-07
PA14_14270	PA3846	PA14_14270	-0.241487	0.283701
PA14_14280	PA3845	PA14_14280	-0.089461	0.506109
PA14_14290	PA3844	PA14_14290	0.101398	0.46062
PA14_14300	N/A	PA14_14300	0.0606604	0.734177
PA14_14310	N/A	PA14_14310	-0.127259	0.6707
PA14_14320	N/A	PA14_14320	-0.64262	0.00539117
PA14_14330	N/A	PA14_14330	-0.413402	0.366627
PA14_14340	PA3840	PA14_14340	-0.176699	0.251245
PA14_14360	PA3839	PA14_14360	-0.217416	0.0894837
PA14_14370	PA3838	PA14_14370	-1.28057	0.000775031
PA14_14380	PA3837	PA14_14380	-1.29651	0.00196026
PA14_14390	PA3836	PA14_14390	-0.296575	0.162693
PA14_14400	N/A	PA14_14400	-0.422203	0.0549336
PA14_14420	N/A	PA14_14420	-0.167602	0.510445
PA14_14430	PA3835	PA14_14430	-0.108964	0.612716
PA14_14440	PA3834	valS	0.249271	0.433491
PA14_14450	PA3833	PA14_14450	-0.355487	0.120888
PA14_14460	PA3832	holC	-0.02967	0.810701
PA14_14470	pa3831	pepA	-0.0927205	0.525356
PA14_14480	PA3830	PA14_14480	-0.0787965	0.615672
PA14_14490	PA3829	PA14_14490	0.132964	0.32022
PA14_14500	PA3828	iptF	0.280698	0.12567
PA14_14510	PA3827	iptG	0.370706	0.121352
PA14_14520	PA3826	PA14_14520	0.360105	0.00996939
PA14_14530	PA3825	PA14_14530	0.0819145	0.746608
PA14_14540	N/A	PA14_14540	-1.1463	0.00024061
PA14_14550	N/A	PA14_14550	-1.74418	8.84024e-06
PA14_14560	N/A	PA14_14560	-0.052422	0.705344
PA14_14570	PA3824.1	PA14_14570	-0.106321	0.467678
PA14_14590	PA3824	queA	0.265041	0.110274
PA14_14600	PA3823	tgt	0.384563	0.145447
PA14_14610	PA3822	yajC	0.139386	0.711691
PA14_14630	PA3821	secD	0.23728	0.584613
PA14_14650	PA3820	secF	0.221264	0.627479
PA14_14660	PA3819	PA14_14660	-0.387196	0.224935
PA14_14680	PA3818	PA14_14680	0.604349	2.77025e-05
PA14_14690	PA3817	PA14_14690	0.346332	0.103786
PA14_14700	PA3816	cysE	0.294479	0.19898
PA14_14710	PA3815	iscR	0.750788	0.000338841
PA14_14730	PA3814	iscS	0.107382	0.719417
PA14_14740	PA3813	iscU	-0.0418715	0.885214
PA14_14750	PA3812	iscA	-0.0629301	0.807754
PA14_14770	PA3811	hscB	-0.089218	0.769172
PA14_14780	PA3810	hscA	0.171212	0.609739
PA14_14800	PA3809	fdx2	0.33014	0.281215
PA14_14810	PA3808	PA14_14810	0.111395	0.429243
PA14_14820	PA3807	ndk	0.278391	0.00492224
PA14_14830	PA3606	PA14_14830	0.156992	0.141112
PA14_14850	PA3605	pilF	0.193183	0.0587848
PA14_14860	PA3804	PA14_14860	0.150425	0.0749381
PA14_14880	PA3803	ispG/gcpE	0.071254	0.547419
PA14_14890	PA3802	hisS	0.0683596	0.664717
PA14_14900	PA3801	PA14_14900	-0.0108668	0.950137
PA14_14910	PA3800	bamB	0.0948071	0.638023
PA14_14930	PA3799	engA	0.144072	0.32166
PA14_14940	PA3798	PA14_14940	0.44702	0.0768778
PA14_14960	PA3797	PA14_14960	0.041888	0.831495
PA14_14975	PA3786	PA14_14975	-0.380819	0.243983
PA14_14990	PA3795	PA14_14990	-0.588635	0.0352991
PA14_15000	PA3794	PA14_15000	-0.16783	0.166739
PA14_15020	PA3793	PA14_15020	0.342853	0.0270088
PA14_15030	PA3792	leuA	0.0347906	0.843439
PA14_15050	PA3791	PA14_15050	0.0561972	0.46654
PA14_15070	PA3790	oprC	-0.589813	1.21208e-05
PA14_15080	PA3789	PA14_15080	-0.815939	0.000416646
PA14_15090	PA3788	PA14_15090	-1.16105	0.00322543
PA14_15100	PA3787	PA14_15100	-0.443005	0.138571
PA14_15110	PA3786	PA14_15110	-0.133016	0.419422
PA14_15120	PA3785	PA14_15120	-0.113503	0.617409
PA14_15130	PA3784	PA14_15130	-0.0148948	0.944382
PA14_15140	PA3783	PA14_15140	-0.107917	0.316269
PA14_15150	PA3782	PA14_15150	0.180319	0.362419
PA14_15160	N/A	PA14_15160	-0.136756	0.35636
PA14_15180	PA3781	PA14_15180	-0.149019	0.173788
PA14_15190	PA3780	PA14_15190	-0.277872	0.470071
PA14_15200	PA3779	PA14_15200	0.940296	0.00108319
PA14_15210	PA3778	PA14_15210	0.0819427	0.4256
PA14_15230	PA3777	xseA	0.0454657	0.686041
PA14_15240	PA3776	PA14_15240	-0.311417	0.197271
PA14_15250	PA3775	PA14_15250	-0.0549212	0.714957
PA14_15260	PA3774	PA14_15260	0.0369065	0.877401
PA14_15270	PA3773	PA14_15270	-0.11328	0.705603
PA14_15280	PA3772	PA14_15280	-0.297731	0.478116
PA14_15290	PA3771	PA14_15290	-0.0217304	0.895132
PA14_15310	PA3770	guaB	0.190833	0.208766
PA14_15340	PA3769	guaA	0.268295	0.298747
PA14_15350	N/A	PA14_15350	-0.14565	0.372442
PA14_15360	N/A	PA14_15360	0.0219281	0.821555
PA14_15370	N/A	PA14_15370	0.372337	0.063924
PA14_15380	N/A	repA	0.150336	0.357383
PA14_15400	N/A	PA14_15400	0.0221094	0.893656
PA14_15410	N/A	PA14_15410	N/A	N/A
PA14_15420	N/A	PA14_15420	N/A	N/A
PA14_15430	N/A	PA14_15430	0.0288539	0.693196
PA14_15435	N/A	PA14_15435	-0.479223	0.0188571
PA14_15445	N/A	merE	-0.21935	0.324485
PA14_15450	N/A	merD	-0.194323	0.295846
PA14_15460	N/A	merA	-0.307697	0.100248
PA14_15470	N/A	merP	-0.21354	0.276984
PA14_15475	N/A	merT	-0.0988858	0.521256
PA14_15480	N/A	merR	-0.137479	0.396608
PA14_15490	N/A	PA14_15490	0.143329	0.407492
PA14_15500	N/A	PA14_15500	0.176161	0.188562
PA14_15510	N/A	traJ	0.0529603	0.762874
PA14_15520	N/A	trbJ	0.280443	0.00475614
PA14_15530	N/A	PA14_15530	0.361337	0.195457
PA14_15540	N/A	PA14_15540	0.132299	0.485263
PA14_15560	N/A	PA14_15560	0.12961	0.0537888
PA14_15570	N/A	PA14_15570	0.199326	0.106386
PA14_15580	N/A	PA14_15580	-0.0732723	0.433427
PA14_15590	N/A	PA14_15590	-0.0901644	0.466701
PA14_15600	N/A	PA14_15600	0.0316614	0.838571
PA14_15610	N/A	PA14_15610	-0.173919	0.177896
PA14_15620	N/A	PA14_15620	0.0896613	0.594637
PA14_15630	N/A	PA14_15630	0.325963	0.000248031
PA14_15650	N/A	PA14_15650	0.206529	0.0227101
PA14_15660	N/A	PA14_15660	0.563755	0.000418704
PA14_15670	PA3768	PA14_15670	3.25951	4.50644e-30
PA14_15680	PA3767	PA14_15680	1.97886	1.78196e-22
PA14_15700	PA3766	PA14_15700	1.08543	3.6976e-09
PA14_15710	PA3765	PA14_15710	0.0333297	0.727963
PA14_15720	PA3764	mltF	0.101176	0.478761
PA14_15740	PA3763	purL	0.270448	0.105212
PA14_15750	N/A	PA14_15750	0.166358	0.426936
PA14_15770	PA3762	PA14_15770	-0.131243	0.552168
PA14_15780	PA3761	nagE	-0.258389	0.161559
PA14_15790	PA3760	PA14_15790	-0.0741462	0.518046
PA14_15810	PA3759	PA14_15810	-0.370365	0.00807197
PA14_15820	PA3758	PA14_15820	-0.463838	8.28007e-06
PA14_15830	PA3757	nagR	-0.0454735	0.668612
PA14_15840	PA3756	PA14_15840	0.276484	0.0548804
PA14_15850	PA3755	PA14_15850	0.312564	0.00207553
PA14_15860	PA3754	PA14_15860	0.150788	0.413504
PA14_15870	PA3753	PA14_15870	-0.51722	6.04821e-05
PA14_15880	PA3752	PA14_15880	-0.783862	0.00305853
PA14_15890	PA3751	purT	-0.730476	0.0101062
PA14_15910	PA3750	PA14_15910	-0.505503	0.0990611
PA14_15920	PA3749	PA14_15920	0.179116	0.258608
PA14_15930	PA3748	PA14_15930	0.52701	0.0133559
PA14_15940	PA3747	PA14_15940	0.78491	0.011716
PA14_15960	PA3746	ffh	0.332687	0.15221
PA14_15970	PA3745	rpsP	0.442807	0.0268566
PA14_15980	PA3744	rimM	0.442113	0.0386532
PA14_15990	PA3743	trmD	0.501125	0.0618359
PA14_16000	PA3742	rplS	0.181005	0.513749
PA14_16010	PA3741	PA14_16010	0.318705	0.062393
PA14_16020	PA3740	PA14_16020	-0.13171	0.642245
PA14_16030	PA3739	PA14_16030	-0.406262	0.0196144
PA14_16040	PA3738	xerD	0.220389	0.376142
PA14_16050	PA3737	dsbC	0.259965	0.248053
PA14_16070	PA3736	hom	0.0463809	0.862677
PA14_16090	PA3735	thrC	0.0468465	0.839023
PA14_16100	PA3734	PA14_16100	-0.137952	0.773127
PA14_16110	N/A	PA14_16110	0.425298	0.0644659
PA14_16130	PA3733	PA14_16130	-0.23645	0.0513734
PA14_16140	PA3732	PA14_16140	-0.428518	0.16444
PA14_16150	PA3731	PA14_16150	-0.492875	0.101628
PA14_16160	PA3730	PA14_16160	-0.959302	0.00454513
PA14_16180	PA3729	PA14_16180	-1.32795	0.000448424
PA14_16190	PA3728	PA14_16190	-0.838818	0.00337637
PA14_16200	PA3727	PA14_16200	-1.65689	8.81027e-05
PA14_16210	PA3726	PA14_16210	0.494534	0.128415
PA14_16220	PA3725	recJ	0.330771	0.000416013
PA14_16250	PA3724	lasB	-0.795777	0.0198716
PA14_16260	PA3723	PA14_16260	-0.887449	0.0197688
PA14_16270	PA3722	PA14_16270	-0.488345	1.62499e-08
PA14_16280	PA3721	nalC	-0.400273	0.00253846
PA14_16290	PA3720	PA14_16290	-0.0675952	0.817355
PA14_16300	PA3719	armC	-0.00389472	0.982386
PA14_16310	PA3718	PA14_16310	-0.497738	0.0178472
PA14_16320	PA3717	PA14_16320	0.0502083	0.747054
PA14_16330	PA3716	PA14_16330	-0.508606	1.82192e-07
PA14_16340	PA3715	PA14_16340	-1.11029	0.000703784
PA14_16350	PA3714	PA14_16350	-0.322399	0.279169
PA14_16360	PA3713	spdH	-0.102271	0.549121
PA14_16370	PA3712	PA14_16370	0.0245115	0.922549
PA14_16380	PA3711	PA14_16380	-0.0367664	0.711876
PA14_16390	PA3710	PA14_16390	-0.241718	0.381958
PA14_16410	PA3709	PA14_16410	-0.0173395	0.886
PA14_16430	PA3708	wspA	-0.264793	0.0276766
PA14_16440	PA3707	wspB	-0.299825	0.00305372
PA14_16450	PA3706	wspC	-0.243796	0.00601917
PA14_16460	PA3705	wspD	-0.124616	0.116051
PA14_16470	PA3704	wspE	-0.134104	0.0373763
PA14_16480	PA3703	wspF	-0.00311386	0.977681
PA14_16500	PA3702	wspR	0.038969	0.639776
PA14_16510	PA3701	prfB	0.171274	0.394253
PA14_16530	PA3700	lysS	0.195864	0.52512
PA14_16550	PA3699	PA14_16550	-0.0183219	0.839447
PA14_16560	PA3698	PA14_16560	-0.0929186	0.51745
PA14_16580	PA3697	PA14_16580	-0.244454	0.0211509
PA14_16590	PA3696	PA14_16590	-0.238892	0.291297
PA14_16600	PA3695	PA14_16600	-0.0261697	0.901307
PA14_16610	PA3694	PA14_16610	-0.0193165	0.92646
PA14_16620	PA3693	PA14_16620	0.223775	0.337911
PA14_16630	PA3692	lptF	-2.22159	0.000181206
PA14_16640	PA3691	PA14_16640	-1.95705	0.000500503
PA14_16660	PA3690	PA14_16660	-0.428143	0.00386656
PA14_16670	PA3689	PA14_16670	-0.677397	0.000319741
PA14_16680	PA3688	PA14_16680	-1.39025	0.000632246
PA14_16690	PA3687	ppc	-0.134595	0.108995
PA14_16700	PA3686	adk	0.126515	0.700151
PA14_16710	PA3685	yeaZ	0.393357	0.00103487
PA14_16720	PA3684	pemA	0.178894	0.00943023
PA14_16730	PA3683	PA14_16730	0.418136	0.142723
PA14_16740	PA3682	PA14_16740	0.102352	0.287599
PA14_16750	PA3681	PA14_16750	0.0831881	0.426711
PA14_16770	PA3680	PA14_16770	0.21148	0.195062
PA14_16780	PA3679	PA14_16780	-0.169579	0.325099
PA14_16790	PA3678	mexL	-1.10261	1.10632e-20
PA14_16800	PA3677	mexJ	-1.09654	1.86316e-10
PA14_16820	PA3676	mexK	-0.546465	1.1721e-08
PA14_16830	PA3675	PA14_16830	-0.107236	0.66147
PA14_16840	PA3674	PA14_16840	-1.02645	1.83888e-05
PA14_16860	PA3673	plsB	-0.126958	0.432822
PA14_16870	PA3672	PA14_16870	-0.10268	0.407861
PA14_16880	PA3671	PA14_16880	-0.0653439	0.669285
PA14_16890	PA3670	PA14_16890	-0.316518	0.0990866
PA14_16910	PA3669	PA14_16910	0.01712	0.935863
PA14_16920	PA3668	PA14_16920	0.0383454	0.82663
PA14_16930	PA3667	PA14_16930	-0.046182	0.8126
PA14_16950	PA3666	dapD	0.32525	0.183065
PA14_16960	PA3665	PA14_16960	0.214561	0.35872
PA14_16970	PA3664	PA14_16970	0.312366	0.00604219
PA14_16980	PA3663	PA14_16980	1.10391	5.86343e-09
PA14_16990	PA3662	PA14_16990	1.18118	3.33389e-06
PA14_17000	PA3661	PA14_17000	-0.150244	0.430398
PA14_17010	PA3660	PA14_17010	0.24716	0.186065
PA14_17030	PA3659	PA14_17030	-0.0125588	0.932945
PA14_17040	PA3658	glnD	0.162531	0.391874
PA14_17050	PA3657	map	-0.00825136	0.946044
PA14_17060	PA3656	rpsB	0.355624	0.0128405
PA14_17070	PA3655	tsf	0.411922	0.0090875
PA14_17080	PA3654	pyrH	0.00172478	0.990311
PA14_17100	PA3653	frr	-0.153499	0.201371
PA14_17110	PA3652	uppS	-0.0399901	0.7716
PA14_17120	PA3651	cdsA	0.191504	0.334429
PA14_17130	PA3650	dxr	0.19159	0.347353
PA14_17140	PA3649	mucP	0.211709	0.00294999
PA14_17150	PA3648	opr86	0.226467	0.293634
PA14_17170	PA3647	PA14_17170	0.196029	0.439036
PA14_17180	PA3646	lpxD	0.249076	0.402143
PA14_17190	PA3645	fabZ	0.272174	0.353088
PA14_17210	PA3644	lpxA	0.362314	0.234817
PA14_17220	PA3643	lpxB	0.431077	0.202751
PA14_17230	PA3642	rnhB	0.452662	0.0670847
PA14_17250	PA3641	PA14_17250	0.0601062	0.835999
PA14_17260	PA3640	dnaE	0.39248	0.0197337
PA14_17270	PA3639	accA	0.0196085	0.923797
PA14_17280	PA3638	PA14_17280	0.137115	0.182494
PA14_17290	PA3637	pyrG	0.363834	0.0363029
PA14_17310	PA3636	kdsA	0.395834	0.101789
PA14_17320	PA3635	eno	0.31142	0.263384
PA14_17330	PA3634	PA14_17330	0.272666	0.431627
PA14_17340	PA3633	ispD/ygbP	0.383356	0.386897
PA14_17350	PA3632	PA14_17350	0.195909	0.0996311
PA14_17370	PA3631	PA14_17370	0.187443	0.303784
PA14_17380	PA3630	gfnR	-0.066372	0.600471
PA14_17400	PA3629	adhC	-0.623553	0.00106744
PA14_17410	PA3628	PA14_17410	-0.594478	0.00178954
PA14_17420	PA3627	ispF/ygbB	-0.0809564	0.467002
PA14_17440	PA3626	truD	0.0636616	0.767736
PA14_17450	PA3625	surE	0.33308	0.247445
PA14_17460	PA3624	pcm	0.321966	0.086363
PA14_17470	PA3623	PA14_17470	0.165656	0.418028
PA14_17480	PA3622	rpoS	-0.290777	0.31262
PA14_17490	PA3621	fdxA	-0.282212	0.00246513
PA14_17500	PA3620	mutS	0.455695	0.0893719
PA14_17510	PA3619	PA14_17510	-0.0929701	0.32183
PA14_17520	PA3618	PA14_17520	0.381102	0.0222723
PA14_17530	PA3617	recA	0.0803506	0.72991
PA14_17540	PA3616	recX	0.264448	0.255897
PA14_17550	PA3615	PA14_17550	-0.480527	0.0187471
PA14_17570	PA3614	PA14_17570	-0.464328	0.00479024
PA14_17580	PA3613	PA14_17580	-0.241649	0.0311984
PA14_17590	PA3612	PA14_17590	-0.00116781	0.995982
PA14_17600	PA3611	PA14_17600	-0.188704	0.322255
PA14_17610	PA3610	potD	0.188003	0.324436
PA14_17620	PA3609	potC	-0.161348	0.522666
PA14_17630	PA3608	potB	0.352909	0.0613317
PA14_17640	PA3607	potA	0.0666309	0.678724
PA14_17650	PA3606	PA14_17650	0.476438	0.000104783
PA14_17660	PA3605	PA14_17660	0.580483	3.97874e-06
PA14_17670	PA3604	erdR	0.0470271	0.692574
PA14_17675	PA3603	dgkA	0.182245	0.553192
PA14_17690	PA3602	PA14_17690	-1.16989	2.94094e-52
PA14_17700	PA3601	rpmE2	5.67534	2.31277e-33
PA14_17710	PA3600	rpmJ2	2.07222	2.03854e-08
PA14_17720	PA3599	PA14_17720	2.87565	4.57216e-11
PA14_17730	PA3598	PA14_17730	1.29276	0.00290798
PA14_17740	PA3597	PA14_17740	0.286639	0.287323
PA14_17760	PA3596	PA14_17760	-0.161853	0.630465
PA14_17780	PA3595	PA14_17780	0.161751	0.398059
PA14_17790	PA3594	PA14_17790	-0.0857581	0.248356
PA14_17810	PA3593	PA14_17810	0.0230848	0.898132
PA14_17820	PA3592	PA14_17820	0.235193	0.31535
PA14_17850	PA3591	PA14_17850	0.105048	0.745137
PA14_17860	PA3590	PA14_17860	0.307031	0.0313294
PA14_17880	PA3589	PA14_17880	-0.0726478	0.685107
PA14_17890	PA3588	PA14_17890	0.255526	0.0811592
PA14_17900	PA3587	metR	-0.162943	0.452593
PA14_17910	PA3586	PA14_17910	0.387993	0.00116912
PA14_17920	PA3585	glpM	0.280343	0.00960217
PA14_17930	PA3584	glpD	2.7926	4.69503e-10
PA14_17940	PA3583	glpR	0.266775	0.114054
PA14_17960	PA3582	glpK	1.3459	9.34481e-05
PA14_17980	PA3581	glpF	1.28176	0.0023431
PA14_17990	PA3580	PA14_17990	0.887085	7.54948e-05
PA14_18010	PA3579	PA14_18010	0.550305	0.00814026
PA14_18020	PA3578	PA14_18020	0.489781	2.13152e-05
PA14_18040	PA3577	PA14_18040	0.442368	1.83478e-05
PA14_18050	PA3576	PA14_18050	0.103463	0.690806
PA14_18060	PA3575	PA14_18060	0.00970856	0.95403
PA14_18070	PA3574.1	PA14_18070	0.13858	0.202919
PA14_18080	PA3574	nalD	-0.166812	0.417843
PA14_18090	PA3573	PA14_18090	-0.0706237	0.746075
PA14_18100	PA3572	PA14_18100	-0.371334	0.185253
PA14_18110	PA3571	mmsR	-0.25862	0.117714
PA14_18120	PA3570	mmsA	0.290119	0.403329
PA14_18140	PA3569	mmsB	-0.374127	0.262722
PA14_18150	PA3568	PA14_18150	0.588104	0.0511021
PA14_18160	PA3567	PA14_18160	0.264706	0.309417
PA14_18180	PA3566	PA14_18180	0.207761	0.477017
PA14_18200	PA3565	PA14_18200	0.0828652	0.449157
PA14_18210	PA3564	PA14_18210	-0.075764	0.52456
PA14_18230	PA3563	fruR	-0.274616	0.0308067
PA14_18250	PA3562	fruiI	0.25019	0.533719
PA14_18260	PA3561	fruK	0.0437589	0.884867
PA14_18275	PA3560	fruA	0.734154	1.48835e-11
PA14_18300	PA3559	PA14_18300	1.65586	0.000558771
PA14_18310	PA3558	arnF	1.84328	0.0131744
PA14_18320	PA3557	arnE	1.93667	4.44077e-06
PA14_18330	PA3556	arnT	1.85489	0.000553744
PA14_18340	PA3555	arnD	1.94619	0.000691218
PA14_18350	PA3554	arnA	2.10369	7.41802e-05
PA14_18360	PA3553	arnC	2.05579	0.000139055
PA14_18370	PA3552	arnB	2.15276	7.00607e-05
PA14_18380	PA3551	algA	-0.575494	0.0364414
PA14_18410	PA3550	algF	-0.480714	0.0277805
PA14_18430	PA3549	algJ	0.0690171	0.670476
PA14_18450	PA3548	algI	-0.00304485	0.982108
PA14_18470	PA3547	algL	0.085943	0.523794
PA14_18480	PA3546	algX	-0.127836	0.451379
PA14_18500	PA3545	algG	0.329464	0.0237103
PA14_18510	PA3544	algE	0.115928	0.592595
PA14_18520	PA3543	algK	-0.0899912	0.668955
PA14_18550	PA3542	alg44	-0.0588925	0.757372
PA14_18565	PA3541	alg8	0.176711	0.386294
PA14_18580	PA3540	algD	0.190697	0.317932
PA14_18590	PA3539	PA14_18590	-0.127732	0.483777
PA14_18600	PA3538	PA14_18600	0.13858	0.587259
PA14_18610	PA3537	argF	0.432109	0.301465
PA14_18620	PA3536	PA14_18620	0.168768	0.191465
PA14_18625	PA3535.1	reaL	N/A	N/A
PA14_18630	PA3535	PA14_18630	-0.488546	0.0869678
PA14_18640	PA3534	PA14_18640	-0.147279	0.396253
PA14_18650	PA3533	grxD	-0.420694	0.0099702
PA14_18660	PA3532	PA14_18660	-2.07942	1.25871e-73
PA14_18670	PA3531	bfrB	-4.32227	2.57236e-30
PA14_18680	PA3530	bfd	4.55813	1e-300
PA14_18690	PA3529	PA14_18690	-1.23866	3.63596e-05
PA14_18700	PA3528	rnt	0.263186	0.2792
PA14_18710	PA3527	pyrC	0.202202	0.40125
PA14_18720	PA3526	motY	-0.335193	0.039975
PA14_18740	PA3525	argG	0.27557	0.098918
PA14_18750	PA3524	gloA1	-0.421131	9.47891e-06
PA14_18760	PA3523	mexP	-0.0218697	0.842667
PA14_18780	PA3522	mexQ	0.155856	0.0976597
PA14_18790	PA3521	opmE	0.225121	0.126789
PA14_18800	PA3520	PA14_18800	0.679283	0.0571158
PA14_18810	PA3519	PA14_18810	1.122	4.95832e-05
PA14_18820	PA3518	PA14_18820	0.0734796	0.689531
PA14_18830	PA3517	PA14_18830	-0.498731	0.194689
PA14_18850	PA3516	PA14_18850	0.0814587	0.588846
PA14_18860	PA3515	PA14_18860	-0.334741	0.293418
PA14_18870	PA3496	PA14_18870	-0.417925	0.168873
PA14_18880	PA3495	nth	-0.301924	0.0121102
PA14_18890	PA3484	PA14_18890	-0.0293112	0.796585
PA14_18900	PA3493	PA14_18900	0.0485823	0.544324
PA14_18910	PA3492	PA14_18910	-0.118187	0.0585689
PA14_18920	PA3491	PA14_18920	-0.0709095	0.461903
PA14_18930	PA3490	PA14_18930	-0.193987	0.10706
PA14_18950	PA3489	PA14_18950	-0.122894	0.435879
PA14_18960	PA3488	tli5a	-1.2311	1.60019e-06
PA14_18970	PA3487	pldA/tle5	-0.940909	8.65442e-06
PA14_18985	PA3486	vgrG4b	-0.154731	0.397029
PA14_19010	PA3485	tsi3	-0.373044	0.0146947
PA14_19020	PA3484	tse3	-0.750699	0.0179597
PA14_19030	PA3483	PA14_19030	0.0337756	0.893672
PA14_19050	PA3482	metG	0.328242	0.137248
PA14_19065	PA3481	PA14_19065	0.22038	0.253445
PA14_19090	PA3480	dcd	0.0633274	0.736908
PA14_19100	PA3479	rhlA	1.37826	0.000448643
PA14_19110	PA3478	rhlB	1.50287	0.000439956
PA14_19120	PA3477	rhlR	0.0523129	0.880954
PA14_19130	PA3476	rhlI	-0.0103199	0.943872
PA14_19140	PA3475	pheC	0.00941632	0.964183
PA14_19150	PA3474	PA14_19150	0.412833	0.0297834
PA14_19160	PA3473	PA14_19160	0.84661	0.00766505
PA14_19170	PA3472	PA14_19170	0.214473	0.342183
PA14_19190	PA3471	PA14_19190	0.111468	0.651707
PA14_19205	PA3470	PA14_19205	0.288665	0.186568
PA14_19210	PA3469	PA14_19210	0.179911	0.500326
PA14_19230	PA3468	PA14_19230	0.200796	0.59635
PA14_19270	PA3467	PA14_19270	0.175073	0.206399
PA14_19290	PA3466	PA14_19290	0.274146	0.141161
PA14_19310	PA3465	PA14_19310	-0.649532	0.0097566
PA14_19320	PA3464	PA14_19320	-0.203947	0.0645694
PA14_19330	PA3463	PA14_19330	-0.211286	0.181473
PA14_19340	PA3462	PA14_19340	-0.264244	0.226128
PA14_19350	PA3461	PA14_19350	-1.14011	0.00272551
PA14_19360	PA3460	PA14_19360	-1.17786	0.0020655
PA14_19370	PA3459	PA14_19370	-0.931618	0.0016448
PA14_19380	PA3458	PA14_19380	-0.029853	0.724901
PA14_19390	PA3457	PA14_19390	0.333777	0.00367508
PA14_19400	PA3456	mnmC	0.118189	0.451971
PA14_19410	PA3455	PA14_19410	-0.225885	0.025178
PA14_19430	PA3454	PA14_19430	-0.119791	0.505561
PA14_19450	PA3453	PA14_19450	0.135106	0.537567
PA14_19470	PA3452	mqoA	1.08825	6.71732e-09
PA14_19480	PA3451	PA14_19480	-0.137759	0.73375
PA14_19490	PA3450	lsfA	4.54976	2.85438e-22
PA14_19500	PA3449	PA14_19500	4.69845	1.14364e-09
PA14_19510	PA3448	PA14_19510	1.97272	1.74811e-05
PA14_19520	PA3447	PA14_19520	1.45327	0.000315958
PA14_19530	PA3446	ssuE	5.58337	3.22866e-24
PA14_19540	PA3445	ssuA	4.73747	2.28042e-09
PA14_19560	PA3444	ssuD	5.67586	4.99113e-11
PA14_19570	PA3443	ssuC	4.26742	8.68877e-08
PA14_19580	PA3442	ssuB	2.94838	2.71791e-08
PA14_19590	PA3441	ssuF	4.33589	8.04874e-15
PA14_19600	PA3440.1	PA14_19600	-0.228805	0.20279
PA14_19610	PA3440	PA14_19610	-0.222478	0.104416
PA14_19620	PA3439	folX	0.127681	0.520368
PA14_19630	PA3438	folE1	0.339995	0.212845
PA14_19640	PA3437	folM	0.284248	0.285709
PA14_19650	PA3436	PA14_19650	0.0844296	0.457905
PA14_19660	PA3435	PA14_19660	0.0315431	0.805579
PA14_19670	PA3433	PA14_19670	-0.0135558	0.953226
PA14_19680	PA3432	PA14_19680	1.00557	0.050954
PA14_19690	PA3431	PA14_19690	0.851863	0.0400736
PA14_19700	PA3430	PA14_19700	-1.09877	3.04289e-05
PA14_19710	PA3429	PA14_19710	-0.986383	8.24281e-08
PA14_19720	PA3428	PA14_19720	-0.739616	0.00048416
PA14_19730	PA3427	PA14_19730	-0.0600863	0.575134
PA14_19740	PA3426	PA14_19740	-0.242684	0.451603
PA14_19750	PA3425	PA14_19750	0.411574	0.0728668
PA14_19770	PA3424	PA14_19770	0.580902	0.02473
PA14_19800	PA3423	PA14_19800	0.00101142	0.993352
PA14_19810	PA3422	PA14_19810	-0.0161624	0.94934
PA14_19830	PA3421	PA14_19830	-0.166569	0.498039
PA14_19850	PA3420	PA14_19850	-0.00143641	0.994329
PA14_19860	PA3419	PA14_19860	-0.101431	0.674476
PA14_19870	PA3418	ldh	-1.17719	0.0299175
PA14_19900	PA3417	PA14_19900	-1.80541	0.0457357
PA14_19910	PA3416	PA14_19910	-1.87596	0.0469861
PA14_19920	PA3415	PA14_19920	-1.75467	0.070587
PA14_19930	N/A	PA14_19930	-1.16343	0.113637
PA14_19940	PA3414	PA14_19940	-0.309573	0.22074
PA14_19950	PA3413	PA14_19950	0.0399254	0.84872
PA14_19960	PA3412	PA14_19960	3.52086	2.88871e-23
PA14_19970	PA3411	PA14_19970	3.4964	6.71616e-20
PA14_19990	PA3410	hasI	4.1865	1.4234e-38
PA14_20000	PA3409	hasS	5.12378	1.25874e-121
PA14_20010	PA3408	hasR	4.95486	5.74356e-10
PA14_20020	PA3407	hasAp	6.16648	NA
PA14_20030	PA3406	hasD	6.49203	9.92432e-13
PA14_20040	PA3405	hasE	5.25446	9.37224e-11
PA14_20050	PA3404	PA14_20050	2.0556	0.0142364
PA14_20060	N/A	PA14_20060	-0.861473	0.0757655
PA14_20070	PA3403	PA14_20070	1.43244	1.91049e-06
PA14_20080	PA3402	PA14_20080	0.249757	0.135964
PA14_20100	PA3401	PA14_20100	0.0562851	0.795011
PA14_20110	PA3400	PA14_20110	0.139038	0.439081
PA14_20120	PA3399	PA14_20120	-0.0578846	0.790396
PA14_20130	PA3398	PA14_20130	-0.0324422	0.793281
PA14_20140	PA3397	fpr/fprA	1.90224	2.44781e-15
PA14_20150	PA3396	nosL	-0.423748	0.157869
PA14_20170	PA3395	nosY	-0.489409	0.186012
PA14_20180	PA3394	nosF	-0.540019	0.106727
PA14_20190	PA3393	nosD	-0.67541	0.0376493
PA14_20200	PA3392	nosZ	-0.979111	0.000434624
PA14_20230	PA3391	nosR	-0.115135	0.698864
PA14_20240	PA3389	PA14_20240	0.112477	0.546109
PA14_20250	PA3390	PA14_20250	0.31109	0.0855632
PA14_20260	PA3388	PA14_20260	0.268949	0.0838434
PA14_20270	PA3387	rhlG	0.581619	0.0145375
PA14_20280	PA3386	PA14_20280	0.815735	2.96901e-06
PA14_20290	PA3385	amrZ	0.500957	0.00333709
PA14_20300	PA3384	phnC	-0.173715	0.496811
PA14_20320	PA3383	PA14_20320	-0.645619	0.0183631
PA14_20330	PA3382	phnE	0.0315989	0.868976
PA14_20350	PA3381	phnF	0.257386	0.191423
PA14_20360	PA3380	phnG	0.071658	0.677514
PA14_20370	PA3379	phnH	0.0580746	0.669701
PA14_20380	PA3378	phnI	0.170183	0.208898
PA14_20390	PA3377	phnJ	-0.448154	0.0413664
PA14_20400	PA3376	phnK	-0.298978	0.0290452
PA14_20420	PA3375	phnL	-0.271436	0.230702
PA14_20430	PA3374	phnM	-0.292018	0.279085
PA14_20440	PA3373	phnN	-0.209887	0.299375
PA14_20450	PA3372	phnP	-0.445931	0.00563577
PA14_20460	PA3371	PA14_20460	-0.997308	0.0054074
PA14_20470	PA3370	PA14_20470	-1.10051	0.015841
PA14_20480	PA3369	PA14_20480	-1.00513	0.0127519
PA14_20491	PA3368	PA14_20491	0.025047	0.865487
PA14_20500	PA3368.1	PA14_20500	0.0998843	0.62319
PA14_20510	N/A	PA14_20510	-0.171502	0.411763
PA14_20520	N/A	PA14_20520	-0.61994	0.00740251
PA14_20530	N/A	PA14_20530	-0.60777	0.000955236
PA14_20550	PA3367	PA14_20550	0.432113	0.0138909
PA14_20560	PA3366	amiE	0.501645	8.35899e-05
PA14_20570	PA3365	PA14_20570	0.068087	0.71055
PA14_20580	PA3364	amiC	0.0533561	0.628881
PA14_20590	PA3363	amiR	0.15382	0.310145
PA14_20600	N/A	PA14_20600	-0.297774	0.468011
PA14_20610	PA3361	lecB	-0.0943255	0.85889
PA14_20620	PA3360	PA14_20620	0.259415	0.0527941
PA14_20630	PA3359	PA14_20630	0.305172	0.00556467
PA14_20640	PA3358	PA14_20640	0.280399	0.246796
PA14_20650	PA3357	dsdA	0.171559	0.420149
PA14_20670	PA3356	pauA5	0.408636	8.85041e-05
PA14_20680	PA3355	PA14_20680	0.0760909	0.673578
PA14_20690	PA3354	PA14_20690	-0.18985	0.564594
PA14_20700	PA3353	flgZ	-0.247489	0.185618
PA14_20720	PA3352	flgN	-0.240954	0.0982963
PA14_20730	PA3351	flgM	-0.223632	0.217265
PA14_20740	PA3350	flgA	-0.306204	0.0010939
PA14_20750	PA3349	PA14_20750	-0.502622	0.0251797
PA14_20760	PA3348	cheR1	-0.365774	0.0870523
PA14_20770	PA3347	hsbA	-0.544688	0.117379
PA14_20780	PA3346	hsbR	-0.508972	0.125133
PA14_20800	PA3345	hptB	0.120854	0.0834468
PA14_20810	PA3344	recQ	0.290697	0.00377913
PA14_20820	PA3343	hsbD	-0.137975	0.438006
PA14_20840	PA3342	PA14_20840	-0.238169	0.0828304
PA14_20850	PA3341	PA14_20850	0.0607748	0.608402
PA14_20860	PA3340	PA14_20860	-0.480265	0.122576
PA14_20870	PA3339	plpD	-0.0603255	0.720088
PA14_20880	PA3338	PA14_20880	0.00814325	0.931673
PA14_20890	PA3337	rfaD	-0.131674	0.559117
PA14_20900	PA3336	PA14_20900	-0.836444	0.0826006
PA14_20920	PA3335	PA14_20920	-1.37794	0.0728424
PA14_20940	PA3334	acp3	-1.0963	0.132754
PA14_20950	PA3333	fabH2	-1.28613	0.0349462
PA14_20960	PA3332	PA14_20960	-1.3582	0.10679
PA14_20970	PA3331	cyp23	-1.35515	0.0348488
PA14_20980	PA3330	PA14_20980	-1.41651	0.0834931
PA14_21000	PA3329	PA14_21000	-1.34702	0.101741
PA14_21010	PA3328	PA14_21010	-1.30598	0.109589
PA14_21020	PA3327	PA14_21020	-1.21684	0.0327059
PA14_21030	PA3326	clpP2	-0.573247	0.00363201
PA14_21040	PA3325	PA14_21040	0.324433	0.0198333
PA14_21050	PA3324	PA14_21050	-0.266852	0.304871
PA14_21060	PA3323	PA14_21060	-0.656959	0.0561971
PA14_21070	PA3322	PA14_21070	0.0863261	0.638565
PA14_21080	PA3321	PA14_21080	-0.0301494	0.859301
PA14_21090	PA3320	PA14_21090	0.0744216	0.710438
PA14_21110	PA3319	plcN	0.0492185	0.765489
PA14_21120	PA3318	PA14_21120	-0.13713	0.521285
PA14_21130	PA3317	PA14_21130	-0.39353	0.00120485
PA14_21140	PA3316	PA14_21140	0.198465	0.478601
PA14_21150	PA3315	PA14_21150	0.0857538	0.813719
PA14_21160	PA3314	PA14_21160	-0.0652814	0.76219
PA14_21175	PA3313	PA14_21175	-0.263327	0.245958
PA14_21180	PA3312	PA14_21180	-0.0572361	0.716708
PA14_21190	PA3311	nbdA	-0.70511	0.117235
PA14_21210	PA3310	PA14_21210	-0.125168	0.224828
PA14_21220	PA3309	PA14_21220	-0.689773	0.00725349
PA14_21230	PA3308	hapA	0.447387	0.0655603
PA14_21240	PA3307	PA14_21240	0.16461	0.474855
PA14_21250	PA3306	alkB	0.261459	5.53915e-05
PA14_21260	PA3305.1 (Part)	phrS	0.51331	0.000305285
PA14_21280	PA3305	PA14_21280	-0.0640457	0.775568
PA14_21290	PA3304	PA14_21290	-0.035194	0.782141
PA14_21300	PA3303	PA14_21300	0.0698991	0.671506
PA14_21310	PA3302	phaJ1	-0.50738	2.8107e-05
PA14_21320	PA3301	PA14_21320	-0.264702	0.00514266
PA14_21340	PA3300	fadD2	-0.300928	0.00644846
PA14_21370	PA3299	fadD1	-0.400979	0.00729437
PA14_21380	PA3298	PA14_21380	-0.550821	0.187829
PA14_21400	PA3297	hrpA	0.130663	0.395177
PA14_21410	PA3296	phoA	0.326792	0.0643217
PA14_21440	PA3295	PA14_21440	-0.142103	0.571183
PA14_21450	PA3294	vgrG4a	-0.861087	0.00839576
PA14_21460	PA3293	PA14_21460	-1.32492	2.14206e-05
PA14_21470	PA3292	PA14_21470	-0.922035	0.00115967
PA14_21480	PA3291	tli1	-0.950479	0.000285851
PA14_21490	PA3290	tle1	-0.233755	0.00571601
PA14_21510	PA3289	PA14_21510	-0.498791	0.0166739
PA14_21520	PA3288	PA14_21520	-0.000745245	0.995382
PA14_21530	PA3287	PA14_21530	-0.417231	0.0948633
PA14_21540	PA3286	PA14_21540	0.236837	0.00117186
PA14_21550	PA3285	PA14_21550	0.545104	1.15897e-05
PA14_21560	N/A	PA14_21560	0.580972	0.000177478
PA14_21570	PA3284	PA14_21570	0.580526	0.000618269
PA14_21580	PA3283	PA14_21580	0.122372	0.466758
PA14_21590	PA3282	PA14_21590	-0.0315125	0.858238
PA14_21600	PA3281	PA14_21600	0.276772	0.107693
PA14_21610	PA3280	oprO	0.266892	0.00107019
PA14_21620	PA3279	oprP	0.0477964	0.857621
PA14_21630	PA3278	PA14_21630	0.0905785	0.531718
PA14_21640	PA3277	PA14_21640	-0.0149914	0.922114
PA14_21650	PA3276	PA14_21650	0.287822	0.00140297
PA14_21660	PA3275	PA14_21660	-0.986231	0.00555924
PA14_21670	PA3274	PA14_21670	-1.06013	0.015285
PA14_21680	PA3273	PA14_21680	-1.37393	0.00877886
PA14_21690	PA3272	PA14_21690	-0.0954056	0.691635
PA14_21700	PA3271	PA14_21700	0.24504	0.199731
PA14_21710	PA3270	PA14_21710	-0.0627427	0.604724
PA14_21720	PA3269	PA14_21720	0.559874	0.00231221
PA14_21730	PA3268	PA14_21730	2.00062	1.34917e-13
PA14_21750	PA3267	PA14_21750	-0.0706029	0.298795
PA14_21760	PA3266	capB	1.10847	0.011585
PA14_21770	PA3265	PA14_21770	0.14847	0.242385
PA14_21780	PA3264	PA14_21780	0.200191	0.33246
PA14_21790	PA3263	rdgC	0.393734	0.195456
PA14_21800	PA3262.2	PA14_21800	0.432813	0.0121316
PA14_21810	PA3262.1	PA14_21810	0.264729	0.028003
PA14_21820	PA3262	PA14_21820	-0.184978	0.542478
PA14_21830	N/A	PA14_21830	-1.00097	0.0204833
PA14_21840	PA3261	PA14_21840	-0.622683	0.129685
PA14_21850	PA3260	PA14_21850	-0.176221	0.35655
PA14_21860	PA3259	PA14_21860	-0.148907	0.409506
PA14_21870	PA3258	PA14_21870	0.304897	0.0786841
PA14_21880	PA3257	tsp/algO	0.132179	0.512514
PA14_21890	PA3256	PA14_21890	0.0912728	0.399564
PA14_21900	PA3255	PA14_21900	-0.0835491	0.645852
PA14_21910	PA3254	PA14_21910	-0.381516	0.00446454
PA14_21920	PA3253	PA14_21920	-0.212459	0.295385
PA14_21930	PA3252	PA14_21930	-0.63422	0.00778906
PA14_21940	PA3251	PA14_21940	-0.978678	0.00398269
PA14_21960	PA3250	PA14_21960	-1.16218	0.00356495
PA14_21970	PA3249	PA14_21970	-0.404092	0.236666
PA14_21980	PA3248	PA14_21980	0.404843	0.00019393
PA14_21990	PA3247	PA14_21990	0.111684	0.467437
PA14_22000	PA3246	rluA	0.12159	0.591091
PA14_22010	PA3245	minE	0.0873253	0.623245
PA14_22020	PA3244	minD	0.106255	0.529299
PA14_22040	PA3243	minC	-0.0183446	0.913892
PA14_22050	PA3242	htrB	0.490103	0.00148896
PA14_22060	PA3241	PA14_22060	-0.0417278	0.663665
PA14_22075	PA3240	PA14_22075	-0.109608	0.177497
PA14_22080	N/A	PA14_22080	0.129308	0.355701
PA14_22090	N/A	PA14_22090	0.417141	0.00509717
PA14_22100	N/A	PA14_22100	-0.0516851	0.726565
PA14_22110	N/A	PA14_22110	0.224677	0.168975
PA14_22120	N/A	PA14_22120	-0.0958406	0.369428
PA14_22130	N/A	PA14_22130	0.134588	0.269332
PA14_22140	N/A	PA14_22140	0.0174833	0.886473
PA14_22160	N/A	PA14_22160	0.287035	0.241306
PA14_22180	N/A	PA14_22180	0.417714	0.150413
PA14_22190	N/A	PA14_22190	0.420088	0.0337458
PA14_22210	N/A	PA14_22210	-0.0736219	0.547148
PA14_22220	N/A	PA14_22220	-0.17353	0.106589
PA14_22230	N/A	PA14_22230	-0.274112	0.0287431
PA14_22240	N/A	PA14_22240	-0.12909	0.284275
PA14_22250	N/A	PA14_22250	0.122615	0.502151
PA14_22260	N/A	PA14_22260	-0.0130014	0.962831
PA14_22270	N/A	PA14_22270	0.3704	0.052985
PA14_22280	N/A	PA14_22280	0.0496729	0.696393
PA14_22290	PA3239	vacJ	0.0899732	0.525847
PA14_22310	PA3238	PA14_22310	-0.0390339	0.748547
PA14_22320	PA3237	PA14_22320	0.49805	0.00950262
PA14_22330	PA3236	betX	0.210313	0.216362
PA14_22340	PA3235	PA14_22340	0.996583	0.00276108
PA14_22350	PA3234	actP	0.381323	0.185625
PA14_22370	PA3233	PA14_22370	0.254292	0.196221
PA14_22380	PA3232	PA14_22380	-0.111023	0.246222
PA14_22400	PA3231	PA14_22400	-1.94179	0.000371492
PA14_22410	PA3230	PA14_22410	-0.122602	0.530495
PA14_22420	PA3229	PA14_22420	-0.275359	0.293013
PA14_22440	PA3228	PA14_22440	-0.717223	0.00182702
PA14_22450	PA3227	ppiA	-1.00063	0.000101434
PA14_22460	PA3226	PA14_22460	-0.708988	1.48548e-07
PA14_22470	PA3225	PA14_22470	-0.709264	8.81419e-09
PA14_22480	PA3224	PA14_22480	-0.250719	0.00142932
PA14_22490	PA3223	acpD/azoR3	-0.30704	0.0819835
PA14_22500	N/A	PA14_22500	-0.199865	0.0255784
PA14_22510	N/A	PA14_22510	-0.311482	0.0228642
PA14_22520	N/A	PA14_22520	-0.0995338	0.305338
PA14_22530	N/A	PA14_22530	-0.435701	6.90588e-05
PA14_22540	N/A	PA14_22540	-0.101723	0.265674
PA14_22550	N/A	PA14_22550	-0.339921	0.00132353
PA14_22560	PA3222	PA14_22560	-0.492527	0.0349369
PA14_22570	PA3221	csaA	-0.648979	0.0133094
PA14_22580	PA3220	PA14_22580	0.082546	0.38266
PA14_22590	PA3219	PA14_22590	0.21812	0.379009
PA14_22600	PA3218 (part)	PA14_22600	0.358679	0.00113426
PA14_22620	PA3217	cyaB	0.37095	0.00599732
PA14_22630	PA3216	PA14_22630	-0.424272	0.169111
PA14_22640	PA3215	PA14_22640	0.14104	0.138339
PA14_22650	PA3214	PA14_22650	-0.0394136	0.812021
PA14_22660	PA3213	PA14_22660	-0.0506149	0.759911
PA14_22670	PA3212	PA14_22670	-0.0851312	0.47137
PA14_22680	PA3211	PA14_22680	-0.0350739	0.753146
PA14_22690	PA3210	trkH	0.284177	0.220745
PA14_22700	PA3209	PA14_22700	0.519058	0.015341
PA14_22710	PA3208	PA14_22710	0.0127224	0.902645
PA14_22720	PA3207	PA14_22720	0.0615512	0.573438
PA14_22730	PA3206	cpxS	0.23638	0.00491621
PA14_22740	PA3205	PA14_22740	0.244398	0.104744
PA14_22760	PA3204	cpxR	-0.140271	0.361185
PA14_22770	PA3203	PA14_22770	-0.0445307	0.774771
PA14_22780	PA3202	yciL	-0.00450802	0.980776
PA14_22800	PA3201	yciB	0.209834	0.23964
PA14_22820	PA3200	PA14_22820	-0.226053	0.341672
PA14_22830	PA3199	PA14_22830	-0.402016	0.00139032
PA14_22840	PA3198	PA14_22840	-0.251577	0.0104484
PA14_22860	PA3197	PA14_22860	0.25187	0.124923
PA14_22870	PA3196	PA14_22870	-0.139002	0.573772
PA14_22880	N/A	PA14_22880	-1.31331	2.77153e-05
PA14_22890	PA3195	gapA	-1.324	1.82613e-18
PA14_22910	PA3194	edd	-1.37521	1.79148e-11
PA14_22930	PA3193	glk	-1.14347	1.57672e-05
PA14_22940	PA3192	gltR	-1.56165	4.27812e-06
PA14_22960	PA3191	gtrS	-1.29244	3.6987e-05
PA14_22980	PA3190	PA14_22980	-1.16298	1.10538e-07
PA14_22990	PA3189	PA14_22990	-1.60651	3.94529e-08
PA14_23000	PA3188	PA14_23000	-1.48899	9.60216e-07
PA14_23010	PA3187	gltK	-2.11408	1.32476e-11
PA14_23030	PA3186	oprB	-1.32964	3.12203e-10
PA14_23050	PA3185	PA14_23050	-0.0276366	0.856042
PA14_23060	PA3184	hexR	-0.175422	0.0422167
PA14_23070	PA3183	zwf	-0.988797	7.89423e-05
PA14_23080	PA3182	pgl	-1.0273	4.01847e-05
PA14_23090	PA3181	PA14_23090	-0.475478	0.00190439
PA14_23100	PA3180	PA14_23100	0.167461	0.368405
PA14_23110	PA3179	PA14_23110	-0.470842	0.115501
PA14_23120	PA3178	PA14_23120	0.356468	0.0535693
PA14_23130	PA3177	PA14_23130	-0.0493684	0.566199
PA14_23160	PA3176	gltS	0.374943	0.00976801
PA14_23170	PA3175	hutE	0.015489	0.930369
PA14_23190	PA3174	hutR	0.0496955	0.761984
PA14_23200	PA3173	PA14_23200	0.141098	0.480276
PA14_23210	PA3172	PA14_23210	0.0806782	0.623014
PA14_23220	PA3171	ubiG	0.210017	0.0629183
PA14_23240	PA3170	PA14_23240	0.113237	0.130389
PA14_23250	PA3169	mtnA	0.331288	0.0529693
PA14_23260	PA3168	gyrA	0.339361	0.0573934
PA14_23270	PA3167	serC	0.350908	0.156855
PA14_23280	PA3166	pheA	0.399397	0.124403
PA14_23290	PA3165	hisC2	0.640456	0.123208
PA14_23310	PA3164	PA14_23310	0.298265	0.335298
PA14_23320	PA3163	cmk	0.341547	0.0069418
PA14_23330	PA3162	rpsA	0.608662	0.121036
PA14_23340	PA3161	ihfB/himD	0.530105	0.00255487
PA14_23350	N/A	PA14_23350	-0.133469	0.290059
PA14_23360	PA3160	wzz	-0.340319	0.133614
PA14_23370	N/A	orfK	-0.336175	0.379024
PA14_23380	N/A	orfH	-0.420089	0.310937
PA14_23390	N/A	orfE	-0.406717	0.320202
PA14_23400	N/A	PA14_23400	-0.137758	0.69216
PA14_23410	N/A	orfJ	-0.195945	0.636522
PA14_23420	N/A	zbdP	-0.288782	0.524504
PA14_23430	N/A	hepP	-0.212903	0.6177
PA14_23440	N/A	orfL	-0.346481	0.434715
PA14_23450	N/A	orfM	-0.261924	0.534031
PA14_23460	N/A	orfN	0.157781	0.694273
PA14_23470	PA3141	wbpM	0.00998525	0.965494
PA14_23480	PA3140	PA14_23480	0.242832	0.097623
PA14_23490	PA3139.1	PA14_23490	0.372098	0.11439
PA14_23500	PA3139	tyrB	-0.068653	0.360938
PA14_23510	PA3138	uvrB	0.140191	0.0829175
PA14_23520	PA3137	PA14_23520	0.201758	0.196763
PA14_23530	PA3136	PA14_23530	0.294157	0.0246492
PA14_23540	PA3135	act	0.0180917	0.850391
PA14_23560	PA3134	gltX	0.110263	0.60466
PA14_23570	PA3133.2	PA14_23570	-0.107296	0.418285
PA14_23580	PA3133.1	PA14_23580	0.182835	0.321436
PA14_23590	PA3133	sawR	-0.163409	0.363128
PA14_23610	PA3132	PA14_23610	-0.317347	0.245214
PA14_23620	PA3131	kdgA	0.124161	0.440807
PA14_23630	PA3130	PA14_23630	0.220799	0.130645
PA14_23640	PA3129	PA14_23640	0.274328	0.0443664
PA14_23650	PA3128	PA14_23650	-0.147733	0.264747
PA14_23670	PA3127	PA14_23670	-0.102928	0.518852
PA14_23680	PA3126	ibpA	-0.693213	0.175566
PA14_23690	PA3125	PA14_23690	0.141746	0.236567
PA14_23700	PA3124	PA14_23700	-0.166663	0.0803877
PA14_23720	PA3123	PA14_23720	-0.598928	0.0622928
PA14_23730	PA3122	PA14_23730	-0.213269	0.0280732
PA14_23750	PA3121	leuC	-0.765082	2.111e-07
PA14_23760	PA3120	leuD	-1.07272	3.55074e-14
PA14_23770	PA3119	PA14_23770	-0.638624	1.515e-13
PA14_23790	PA3118	leuB	-0.335274	4.73744e-05
PA14_23800	PA3117	asd	0.335045	0.110791
PA14_23810	PA3116	PA14_23810	0.26363	0.0886889
PA14_23830	PA3115	fimV	-0.552	5.24378e-07
PA14_23840	PA3114	truA	-0.205456	0.135402
PA14_23850	PA3113	trpF	0.624126	3.06216e-05
PA14_23860	PA3112	accD	0.412529	0.0237451
PA14_23880	PA3111	folC	0.402938	0.0650928
PA14_23890	PA3110	PA14_23890	0.326903	0.0161034
PA14_23900	PA3109	cvpA	0.424341	0.000642668
PA14_23920	PA3108	purF	0.249964	0.202765
PA14_23930	PA3107	metZ	0.266781	0.170155
PA14_23950	PA3106	PA14_23950	0.377235	0.138047
PA14_23970	PA3105	xcpQ	-0.0234326	0.876472
PA14_23980	PA3104	xcpP	0.471455	0.00134433
PA14_23990	PA3103	xcpR	-0.100484	0.258703
PA14_24010	PA3102	xcpS	-0.149796	0.143031
PA14_24020	PA3101	xcpT	-0.36912	0.0376522
PA14_24040	PA3100	xcpU	-0.295145	0.152318
PA14_24050	PA3099	xcpV	-0.282537	0.167785
PA14_24060	PA3098	xcpW	-0.141258	0.448679
PA14_24070	PA3097	xcpX	0.133073	0.384816
PA14_24080	PA3096	xcpY	-0.0459121	0.755428
PA14_24100	PA3095	xcpZ	-0.104035	0.537854
PA14_24110	PA3094.3	PA14_24110	0.664741	8.09656e-06
PA14_24120	PA3094.2	PA14_24120	0.219336	0.0811888
PA14_24130	PA3094.1	PA14_24130	0.323998	0.0202232
PA14_24140	PA3094	PA14_24140	0.915418	2.75888e-06
PA14_24150	PA3093	PA14_24150	0.157896	0.262768
PA14_24170	PA3092	fadH1	-0.571698	0.000707741
PA14_24180	PA3091	PA14_24180	-0.628508	0.00632488
PA14_24190	PA3090	PA14_24190	0.0267363	0.800911
PA14_24210	PA3089	PA14_24210	-0.565739	0.0410822
PA14_24220	PA3088	ppnK	0.0143574	0.90101
PA14_24230	PA3087	PA14_24230	0.00198489	0.986594
PA14_24240	PA3086	glpG	0.107797	0.532159
PA14_24245	PA3085	PA14_24245	0.0056224	0.947564
PA14_24260	PA3084	PA14_24260	-0.144973	0.0702587
PA14_24270	PA3083	pepN	-0.192875	0.0137949
PA14_24290	PA3082	gbt	-0.483878	0.159254
PA14_24300	PA3081	PA14_24300	-0.311495	0.31518
PA14_24310	PA3080	PA14_24310	-0.390683	0.135623
PA14_24330	PA3079	PA14_24330	-0.319059	0.0634918
PA14_24340	PA3078	cprS	0.329707	0.110918
PA14_24350	PA3077	cprR	0.231765	0.29688
PA14_24360	N/A	PA14_24360	0.838794	2.12715e-21
PA14_24370	PA3076	PA14_24370	-0.314871	0.0543564
PA14_24380	PA3075	PA14_24380	0.188252	0.2496
PA14_24390	PA3074	PA14_24390	0.229734	0.0519904
PA14_24400	PA3073	PA14_24400	0.0637696	0.454946
PA14_24410	PA3072	PA14_24410	0.0334524	0.749019
PA14_24420	PA3071	PA14_24420	-0.103497	0.206777
PA14_24430	PA3070	PA14_24430	0.00118717	0.992367
PA14_24440	PA3069	PA14_24440	-0.375298	0.0855866
PA14_24445	PA3068	gdhB	-0.769902	1.82886e-07
PA14_24480	PA3064	pelA	0.108187	0.608164
PA14_24490	PA3063	pelB	0.194305	0.405743
PA14_24500	PA3062	pelC	0.180676	0.29841
PA14_24510	PA3061	pelD	0.347193	0.00980689
PA14_24530	PA3060	pelE	0.106316	0.53254
PA14_24550	PA3059	pelF	0.249624	0.0545811
PA14_24560	PA3058	pelG	-0.379955	0.00935087
PA14_24570	PA3057	PA14_24570	-0.683202	1.03748e-05
PA14_24580	PA3056	PA14_24580	-0.0912353	0.513103
PA14_24590	PA3055	PA14_24590	-0.346699	0.0414467
PA14_24600	PA3054	PA14_24600	-0.34134	0.145684
PA14_24610	PA3053	PA14_24610	-0.0441093	0.759555
PA14_24620	PA3052	PA14_24620	0.158028	0.250478
PA14_24630	PA3051	PA14_24630	0.348384	0.00880036
PA14_24640	PA3050	pyrD	0.941016	1.14878e-15
PA14_24650	PA3049	rmf	-0.0373194	0.899675
PA14_24665	PA3048 (part)	PA14_24665	-0.4119	0.00360931
PA14_24675	PA3048 (part)	PA14_24675	-0.36852	0.000276703
PA14_24690	PA3047	PA14_24690	0.883071	0.00733548
[truncated: 3,984 more rows]

## Sheet: Upregulated by CP
PA14 ID	PA Number	Gene Name	log2FoldChange	pvalue
PA14_00490	PA0040	PA14_00490	1.38817	0.000163973
PA14_01840	PA0149	PA14_01840	5.04097	3.56551e-45
PA14_01860	PA0150	PA14_01860	3.72659	1.28153e-30
PA14_01870	PA0151	PA14_01870	2.39835	1.15392e-19
PA14_02390	PA0191	PA14_02390	1.92247	1.2248e-11
PA14_02490	PA0197	tonB2	1.23498	5.09874e-05
PA14_02500	PA0198	exbB1	1.15446	1.05688e-06
PA14_02530	PA0201	PA14_02530	3.56623	1.31275e-14
PA14_03110	PA0252	PA14_03110	1.91042	7.18888e-21
PA14_03650	PA0280	cysA	3.80816	1.94857e-37
PA14_03670	PA0281	cysW	3.6414	4.05016e-41
PA14_03680	PA0282	cysT	3.88773	9.08513e-38
PA14_03700	PA0283	sbp	5.16769	3.31743e-38
PA14_03710	PA0284	PA14_03710	5.44053	5.4765e-45
PA14_05220	PA0399	PA14_05220	1.20894	3.99046e-35
PA14_05230	PA0400	PA14_05230	1.07957	6.11839e-25
PA14_05630	PA0433	PA14_05630	3.42894	2.72612e-193
PA14_06160	PA0470	fiuA	3.38766	1.62776e-24
PA14_06170	PA0471	fiuR	5.98737	1.04087e-107
PA14_06180	PA0472	fiuI	7.08066	1.15288e-113
PA14_07110	PA0547	PA14_07110	1.14916	2.29769e-18
PA14_09195	PA4233	PA14_09195	1.63207	1.92586e-10
PA14_09200	PA4232	ssb	1.15577	1.71154e-08
PA14_09210	PA4231	pchA	8.59627	0
PA14_09220	PA4230	pchB	8.9477	0
PA14_09230	PA4229	pchC	8.84568	1.19439e-300
PA14_09240	PA4228	pchD	8.78963	0
PA14_09260	PA4227	pchR	3.52941	0
PA14_09270	PA4226	pchE	8.28204	1.45284e-207
PA14_09280	PA4225	pchF	8.35595	9.7769e-268
PA14_09290	PA4224	pchG	8.43735	2.27788e-240
PA14_09300	PA4223	PA14_09300	8.0196	3.73917e-183
PA14_09320	PA4222	PA14_09320	7.59915	1.22163e-266
PA14_09340	PA4221	fptA	7.46647	1.64964e-201
PA14_09350	PA4220	PA14_09350	7.47672	0
PA14_09370	PA4219	ampO	7.25468	1.88619e-267
PA14_09380	PA4218	ampP	5.8213	2.01181e-204
PA14_09970	PA4168	fpvB	2.65819	8.23457e-15
PA14_09980	PA4167	dkgB	2.19383	7.6457e-20
PA14_10140	PA4161	fepG	1.81497	2.82462e-13
PA14_10160	PA4160	fepD	3.43857	1.90134e-28
PA14_10170	PA4159	fepB	4.41959	3.11207e-33
PA14_10180	PA4158	fepC	2.89116	2.0037e-43
PA14_10200	PA4156	fvbA	2.1811	1.93096e-12
PA14_10210	PA4155	PA14_10210	2.47443	9.1338e-42
PA14_10750	PA4113	PA14_10750	1.13845	1.49015e-13
PA14_10990	PA4092	hpaC	1.24764	2.65667e-11
PA14_11000	PA4091	hpaA	2.18628	9.78385e-27
PA14_11010	PA4090	PA14_11010	2.67528	2.98617e-22
PA14_11290	PA4065	PA14_11290	1.9961	4.66594e-11
PA14_11310	PA4064	PA14_11310	2.07496	5.14988e-12
PA14_11320	PA4063	PA14_11320	4.29506	3.03694e-39
PA14_11520	PA4046	PA14_11520	1.05849	7.98959e-05
PA14_11530	PA4045	PA14_11530	1.04506	0.00119986
PA14_12910	PA3939(part)	PA14_12910	1.62145	5.2364e-07
PA14_12920	PA3938	PA14_12920	5.4107	1.11102e-20
PA14_12940	PA3937	PA14_12940	3.41505	2.775e-10
PA14_12960	PA3936	PA14_12960	3.13783	7.24413e-09
PA14_12970	PA3935	tauD	3.55317	8.3219e-11
PA14_13000	PA3932	PA14_13000	3.72286	6.87374e-16
PA14_13010	PA3931	PA14_13010	4.30285	2.18811e-24
PA14_13430	PA3901	fecA	2.79154	6.67105e-27
PA14_13450	PA3900	fecR	2.81517	2.53445e-22
PA14_13460	PA3899	fecI	5.79009	2.10116e-80
PA14_13970	N/A	PA14_13970	1.14198	0.00014198
PA14_15670	PA3768	PA14_15670	3.25951	4.50644e-30
PA14_15680	PA3767	PA14_15680	1.97886	1.78196e-22
PA14_15700	PA3766	PA14_15700	1.08543	3.6976e-09
PA14_16980	PA3663	PA14_16980	1.10391	5.86343e-09
PA14_16990	PA3662	PA14_16990	1.18118	3.33389e-06
PA14_17700	PA3601	rpmE2	5.67534	2.31277e-33
PA14_17710	PA3600	rpmJ2	2.07222	2.03854e-08
PA14_17720	PA3599	PA14_17720	2.87565	4.57216e-11
PA14_17730	PA3598	PA14_17730	1.29276	0.00290798
PA14_17930	PA3584	glpD	2.7926	4.69503e-10
PA14_17960	PA3582	glpK	1.3459	9.34481e-05
PA14_17980	PA3581	glpF	1.28176	0.0023431
PA14_18300	PA3559	PA14_18300	1.65586	0.000558771
PA14_18310	PA3558	arnF	1.84328	0.0131744
PA14_18320	PA3557	arnE	1.93667	4.44077e-06
PA14_18330	PA3556	arnT	1.85489	0.000553744
PA14_18340	PA3555	arnD	1.94619	0.000691218
PA14_18350	PA3554	arnA	2.10369	7.41802e-05
PA14_18360	PA3553	arnC	2.05579	0.000139055
PA14_18370	PA3552	arnB	2.15276	7.00607e-05
PA14_18680	PA3530	bfd	4.55813	0
PA14_18810	PA3519	PA14_18810	1.122	4.95832e-05
PA14_19100	PA3479	rhlA	1.37826	0.000448643
PA14_19110	PA3478	rhlB	1.50287	0.000439956
PA14_19470	PA3452	mqoA	1.08825	6.71732e-09
PA14_19490	PA3450	lsfA	4.54976	2.85438e-22
PA14_19500	PA3449	PA14_19500	4.69845	1.14364e-09
PA14_19510	PA3448	PA14_19510	1.97272	1.74811e-05
PA14_19520	PA3447	PA14_19520	1.45327	0.000315958
PA14_19530	PA3446	PA14_19530	5.58337	3.22866e-24
PA14_19540	PA3445	PA14_19540	4.73747	2.28042e-09
PA14_19560	PA3444	ssuD	5.67586	4.99113e-11
PA14_19570	PA3443	PA14_19570	4.26742	8.68877e-08
PA14_19580	PA3442	ssuB	2.94838	2.71791e-08
PA14_19590	PA3441	PA14_19590	4.33589	8.04874e-15
PA14_19960	PA3412	PA14_19960	3.52086	2.88871e-23
PA14_19970	PA3411	PA14_19970	3.4964	6.71616e-20
PA14_19990	PA3410	hasI	4.1865	1.4234e-38
PA14_20000	PA3409	hasS	5.12378	1.25874e-121
PA14_20010	PA3408	hasR	4.95486	5.74356e-10
PA14_20030	PA3406	hasD	6.49203	9.92432e-13
PA14_20040	PA3405	hasE	5.25446	9.37224e-11
PA14_20050	PA3404	PA14_20050	2.0556	0.0142364
PA14_20070	PA3403	PA14_20070	1.43244	1.91049e-06
PA14_20140	PA3397	fpr/fprA	1.90224	2.44781e-15
PA14_21730	PA3268	PA14_21730	2.00062	1.34917e-13
PA14_21760	PA3266	capB	1.10847	0.011585
PA14_26750	PA2886	atuA	1.09047	0.0121843
PA14_27370	PA2840	PA14_27370	1.63516	9.58469e-09
PA14_28070	PA2786	PA14_28070	3.21315	2.80889e-17
PA14_28360	N/A	PA14_28360	1.77198	1.42251e-09
PA14_28370	PA2763	PA14_28370	1.45278	1.93051e-08
PA14_28380	PA2762	PA14_28380	1.58097	4.19805e-16
PA14_28390	PA2761	PA14_28390	3.68818	3.73649e-106
PA14_28410	PA2759	PA14_28410	1.1901	1.04017e-07
PA14_28970	N/A	PA14_28970	2.24887	5.08261e-14
PA14_28980	N/A	PA14_28980	2.29673	7.09651e-11
PA14_29350	PA2688	pfeA	1.2832	7.55055e-05
PA14_29360	PA2687	pfeS	4.913	4.5954e-67
PA14_30430	PA2603	PA14_30430	1.0148	7.72129e-06
PA14_30460	PA2600	PA14_30460	1.40944	5.66762e-08
PA14_30470	PA2599	PA14_30470	1.15249	2.77069e-06
PA14_30490	PA2598	PA14_30490	1.58703	1.07005e-07
PA14_30520	PA2596	PA14_30520	1.25374	7.17741e-05
PA14_32710	PA2468	foxI	5.44371	8.05782e-82
PA14_32720	PA2467	foxR	4.47138	5.57289e-52
PA14_32740	PA2466	foxA	3.81861	1.07125e-43
PA14_32750	PA2465	PA14_32750	1.46054	2.94133e-06
PA14_32905	PA2452/PA2451	PA14_32905	2.06345	2.6912e-10
PA14_33060	PA2440	PA14_33060	1.47737	1.22256e-12
PA14_33070	PA2439	PA14_33070	1.17727	9.08903e-11
PA14_33240	PA2428	PA14_33240	2.52197	1.96171e-13
PA14_33250	PA2427	PA14_33250	7.97503	3.69076e-95
PA14_33260	PA2426	pvdS	9.92576	2.5156e-96
PA14_33270	PA2425	pvdG	8.0699	4.02401e-96
PA14_33280	PA2424	pvdL	4.77407	5.40542e-67
PA14_33500	PA2413	pvdH	2.88266	1.00917e-08
PA14_33510	PA2412	PA14_33510	5.90416	9.90658e-36
PA14_33520	PA2411	PA14_33520	5.79339	6.56518e-39
PA14_33530	PA2410	fpvF	4.36462	3.51263e-90
PA14_33540	PA2409	fpvE	5.57452	4.99215e-133
PA14_33550	PA2408	fpvD	6.15669	6.36501e-99
PA14_33560	PA2407	fpvC	5.58064	1.14849e-118
PA14_33570	PA2406	fpvK	6.34946	2.73592e-135
PA14_33580	PA2405	fpvJ	6.29863	8.52837e-165
PA14_33590	PA2404	fpvH	6.37144	9.43852e-130
PA14_33600	PA2403	fpvG	5.73947	2.81537e-109
PA14_33610	PA2402	pvdI	3.54818	2.17714e-37
PA14_33630	PA2400	pvdJ	2.98354	3.59663e-46
PA14_33650	PA2399	pvdD	3.14565	2.99084e-42
PA14_33680	PA2398	dpvA	4.84209	4.25159e-50
PA14_33690	PA2397	pvdE	2.6229	9.89915e-18
PA14_33700	PA2396	pvdF	3.01472	5.85533e-30
PA14_33710	PA2395	pvdO	4.82088	2.51735e-68
PA14_33720	PA2394	pvdN	5.35533	3.79758e-57
PA14_33730	PA2393	PA14_33730	4.73817	5.13565e-38
PA14_33740	PA2392	pvdP	4.3836	1.13352e-41
PA14_33750	PA2391	opmQ	3.34508	2.90531e-41
PA14_33760	PA2390	pvdT	3.18782	2.80497e-33
PA14_33770	PA2389	pvdR	3.43358	9.4584e-35
PA14_33780	PA2388	fpvR	1.55564	5.18407e-47
PA14_33800	PA2387	fpvI	1.5108	1.11036e-24
PA14_33810	PA2386	pvdA	7.69911	3.69774e-151
PA14_33820	PA2385	pvdQ	5.20168	2.04235e-46
PA14_33830	PA2384	PA14_33830	6.24194	8.32267e-286
PA14_33840	PA2383	PA14_33840	1.00134	3.44465e-28
PA14_34150	PA2359	sfa3	3.1086	5.59089e-12
PA14_34170	PA2358	PA14_34170	2.58028	4.41893e-10
PA14_34460	PA2331	PA14_34460	1.91854	2.82096e-15
PA14_34490	PA2330	PA14_34490	1.38747	5.1787e-06
PA14_34500	PA2329	PA14_34500	1.52842	1.38287e-11
PA14_34510	PA2328	PA14_34510	1.51823	1.92311e-10
PA14_34730	PA2312	PA14_34730	3.67935	3.80516e-15
PA14_34740	PA2311	PA14_34740	3.96378	1.15395e-17
PA14_34750	PA2310	PA14_34750	2.39851	0.00149067
PA14_34770	PA2309	PA14_34770	2.05441	5.31807e-05
PA14_34780	PA2308	PA14_34780	2.1835	9.05683e-06
PA14_35010	PA2287	PA14_35010	1.19469	2.65302e-21
PA14_35020	PA2286	PA14_35020	1.03977	3.82266e-10
PA14_35030	PA2285	PA14_35030	3.10591	4.59674e-105
PA14_35040	PA2284	PA14_35040	1.8391	1.45504e-13
PA14_35050	PA2283	PA14_35050	2.81764	3.91136e-61
PA14_35060	PA2282	PA14_35060	2.73836	2.90773e-36
PA14_36200	PA2204	PA14_36200	5.90613	2.94268e-113
PA14_36220	PA2203	PA14_36220	4.88627	1.90063e-103
PA14_36230	PA2202	PA14_36230	3.09401	7.52858e-28
PA14_37410	PA2095	PA14_37410	3.4585	8.84038e-16
PA14_37420	PA2094	PA14_37420	3.45108	2.25215e-16
PA14_37430	PA2093	PA14_37430	3.26232	2.0022e-18
PA14_37440	PA2092	PA14_37440	4.20071	1.84592e-24
PA14_37460	PA2091	PA14_37460	4.77237	3.47048e-39
PA14_37470	PA2090	PA14_37470	4.70705	1.33714e-41
PA14_37490	PA2089	PA14_37490	2.67615	1.40378e-18
PA14_37510	PA2088	PA14_37510	3.82717	1.15146e-36
PA14_37520	PA2087	PA14_37520	4.19281	3.06275e-41
PA14_37530	PA2086	PA14_37530	4.31959	1.42782e-41
PA14_37550	PA2085	PA14_37550	3.10869	1.4175e-19
PA14_37560	PA2084	PA14_37560	4.40089	1.99839e-43
PA14_37570	PA2083	PA14_37570	3.77088	2.01696e-42
PA14_37745	PA2069	PA14_37745	1.02625	4.20325e-05
PA14_37760	PA2068	PA14_37760	1.21405	5.94909e-08
PA14_37770	PA2067	PA14_37770	1.04786	5.45425e-05
PA14_37780	PA2066	PA14_37780	1.25417	7.44551e-07
PA14_37830	PA2062	PA14_37830	4.8548	6.14058e-28
PA14_37850	PA2060	sppC	1.26259	0.00183
PA14_37880	PA2058	sppA	1.14392	0.00011296
PA14_37900	PA2057	sppR	1.18733	8.63886e-05
PA14_37980	PA2051	PA14_37980	1.09033	2.98182e-32
PA14_37990	PA2050	PA14_37990	3.10472	1.17936e-09
PA14_38140	PA2040	pauA4	1.11954	4.07757e-10
PA14_38200	PA2035	PA14_38200	1.68618	8.53041e-24
PA14_38210	PA2034	PA14_38210	4.60504	1.53429e-56
PA14_38220	PA2033	PA14_38220	5.26727	7.39766e-76
PA14_38395	PA2019	mexX	1.3272	8.33973e-09
PA14_39350	PA1946	rbsB	1.00655	1.93607e-13
PA14_39630	PA1924	PA14_39630	1.01059	0.00387889
PA14_39800	PA1912	femI	4.40577	2.50819e-17
PA14_39810	PA1911	femR	4.82032	2.35591e-34
PA14_39820	PA1910	femA	3.06252	7.05829e-26
PA14_39830	PA1909	PA14_39830	2.43171	1.16004e-25
PA14_39850	PA1908	PA14_39850	1.53092	2.29984e-08
PA14_40510	PA1856	ccoN-2	4.73263	4.1024e-23
PA14_40520	PA1855	PA14_40520	4.00179	9.0981e-14
PA14_40540	PA1854	PA14_40540	3.46315	7.00886e-15
PA14_40770	PA1838	cysI	3.69674	8.00308e-41
PA14_40780	PA1837	PA14_40780	2.78845	4.52157e-34
PA14_41840	PA1756	cysH	1.38696	8.09605e-22
PA14_42000	PA1743	PA14_42000	1.32327	6.47598e-10
PA14_42010	PA1742	pauD2	1.37238	8.06514e-19
PA14_43780	PA1602	PA14_43780	1.31531	0.000333136
PA14_44230	N/A	PA14_44230	1.06318	0.0135953
PA14_44311	PA1559+PA1560	PA14_44311	2.73954	5.53898e-08
PA14_44520	PA1541	PA14_44520	1.33596	6.06915e-10
PA14_46640	PA1365	PA14_46640	3.74375	1.5184e-182
PA14_46650	PA1364	PA14_46650	2.96384	8.80786e-22
PA14_46660	PA1363	PA14_46660	3.24574	8.95869e-28
PA14_47040	PA1331	PA14_47040	1.31177	2.58839e-06
PA14_47150	PA1321	cyoE	3.42751	1.10022e-74
PA14_47160	PA1320	cyoD	3.69732	1.53118e-27
PA14_47180	PA1319	cyoC	4.02567	7.53156e-145
PA14_47190	PA1318	cyoB	3.37386	4.567e-81
PA14_47210	PA1317	cyoA	3.32001	2.05187e-48
PA14_47380	PA1302	hxuA	3.81939	1.18849e-29
PA14_47390	PA1301	hxuR	6.87029	2.94162e-88
PA14_47400	PA1300	hxuI	7.91056	6.45376e-96
PA14_48030	PA1251	PA14_48030	2.15469	7.9494e-47
PA14_48040	PA1250	aprI	1.85522	3.34588e-22
PA14_48060	PA1249	aprA	2.54332	1.93153e-128
PA14_48090	PA1248	aprF	2.24308	3.68002e-168
PA14_48100	PA1247	aprE	2.49593	1.50772e-58
PA14_48115	PA1246	aprD	3.45162	2.15152e-86
PA14_48140	PA1245	aprX	3.43373	1.73862e-69
PA14_49200	PA1178	oprH	1.17439	2.9298e-06
PA14_49560	PA1148	toxA	1.79763	9.13502e-19
PA14_49720	PA1134	PA14_49720	2.5779	2.51471e-22
PA14_49750	PA1131	PA14_49750	1.01547	5.39539e-09
PA14_50940	PA1035	PA14_50940	1.12385	4.69085e-30
PA14_51740	PA0970	tolR	1.31721	8.9057e-17
PA14_51750	PA0969	tolQ	1.26386	1.89175e-11
PA14_51770	PA0968	PA14_51770	1.54875	1.2314e-25
PA14_51940	PA0952	PA14_51940	1.7969	3.49304e-16
PA14_51950	N/A	PA14_51950	2.00882	2.91338e-16
PA14_52130	PA0938	wzz2	1.15807	1.89876e-07
PA14_52230	PA0931	pirA	3.23732	1.35098e-49
PA14_52240	PA0930	PA14_52240	2.56643	1.31126e-33
PA14_52250	PA0929	PA14_52250	5.33881	2.2669e-150
PA14_53690	PA0818	PA14_53690	1.07193	0.000122411
PA14_53840	PA0805	PA14_53840	1.11351	3.11919e-10
PA14_53870	PA0802	PA14_53870	3.94272	1.19639e-153
PA14_53880	PA0801	PA14_53880	3.56582	6.51728e-303
PA14_53890	PA0800	PA14_53890	4.4395	1.05452e-161
PA14_54180	PA0781	PA14_54180	4.31841	5.48602e-19
PA14_54860	N/A	PA14_54860	1.12709	7.18271e-05
PA14_54870	N/A	PA14_54870	3.05307	5.0518e-29
PA14_54980	N/A	ybtQ	1.80852	4.33628e-10
PA14_55000	N/A	PA14_55000	2.18692	1.54246e-12
PA14_55020	N/A	PA14_55020	1.12305	6.3517e-06
PA14_55160	PA0707	toxR	3.51833	1.30564e-33
PA14_55540	PA0676	vreR	2.62813	9.78686e-48
PA14_55550	PA0675	vreI	3.10562	6.84206e-45
PA14_55560	PA0674	vreA	4.38483	8.6672e-90
PA14_55570	PA0673	PA14_55570	2.84385	1.82269e-36
PA14_55580	PA0672	hemO	6.43454	4.34998e-162
PA14_56600	PA4353	PA14_56600	1.06757	2.59021e-07
PA14_56620	PA4354	PA14_56620	1.40981	3.34462e-06
PA14_56640	PA4355	pyeM	4.39654	3.73365e-44
PA14_56660	PA4356	xenB	4.03023	6.18189e-41
PA14_56670	PA4357	PA14_56670	5.22524	5.02269e-52
PA14_56680	PA4358	feoB	5.27368	5.77421e-43
PA14_56690	PA4359	feoA	5.9462	1.23206e-29
PA14_56830	PA4370	icmP	4.00297	3.30703e-28
PA14_56840	PA4371	PA14_56840	4.42537	9.2807e-102
PA14_56850	PA4372	PA14_56850	2.87245	2.93381e-219
PA14_56870	PA4373	PA14_56870	2.77912	1.27645e-154
PA14_57710	PA4442	cysN	3.91322	7.44055e-46
PA14_57720	PA4443	cysD	4.16914	4.39167e-75
PA14_57990	PA4467	PA14_57990	3.67942	1.00557e-48
PA14_58000	PA4468	sodM	4.63464	3.0038e-87
PA14_58010	PA4469	PA14_58010	6.04094	7.96802e-87
PA14_58030	PA4470	fumC	6.44304	4.54693e-97
PA14_58040	PA4471	PA14_58040	7.52661	1.96532e-64
PA14_58375	PA4498	mdpA	1.24084	2.60656e-20
PA14_58390	PA4500	dppA3	2.22607	1.50848e-28
PA14_58560	PA4513	PA14_58560	2.70447	5.1355e-56
PA14_58570	PA4514	PA14_58570	3.90922	2.10355e-137
PA14_58580	PA4515	PA14_58580	6.1983	3.49526e-171
PA14_58600	PA4516	PA14_58600	5.05819	4.95588e-146
PA14_58710	PA4524.1	PA14_58710	1.66555	5.92055e-05
PA14_58720	N/A	PA14_58720	1.47547	2.73167e-09
PA14_58730	PA4525	pilA	1.53411	1.03858e-09
PA14_60480	PA4570	PA14_60480	6.23611	3.50612e-76
PA14_60620	PA4581.1	PA14_60620	1.00117	1.524e-13
PA14_60870	PA4601	morA	1.00951	0.00530004
PA14_61850	PA4675	chtA	2.29378	1.99773e-260
PA14_61950	PA4683	PA14_61950	1.3418	8.41285e-17
PA14_62000	PA4687	hitA	3.20614	2.79339e-49
PA14_62010	PA4688	hitB	2.54816	1.29664e-34
PA14_62270	PA4705	phuW	2.17279	2.28904e-21
PA14_62280	PA4706	hmuV/phuV	2.96288	5.05611e-80
PA14_62290	PA4707	phuU	3.2727	1.57837e-65
PA14_62300	PA4708	phuT	4.50248	9.46326e-139
PA14_62330	PA4709	phuS	6.0745	2.53828e-166
PA14_62350	PA4710	phuR	5.41721	8.15008e-41
PA14_62360	PA4711	PA14_62360	1.07094	1.66241e-08
PA14_63110	PA4773	speD2	2.04373	0.00154764
PA14_63120	PA4774	speE2	2.05377	0.00208864
PA14_63130	PA4775	PA14_63130	2.07277	0.000495233
PA14_63150	PA4776	pmrA	1.94454	7.19712e-05
PA14_63160	PA4777	pmrB	2.00762	3.82174e-05
PA14_63220	PA4782	PA14_63220	1.96206	4.08847e-07
PA14_63920	PA4835	cntM	1.87139	4.63695e-08
PA14_63940	PA4836	cntL	3.47881	2.74722e-14
PA14_63960	PA4837	cntO	4.90912	1.61603e-26
PA14_63970	PA4838	PA14_63970	1.55547	4.42851e-07
PA14_64690	PA4895	PA14_64690	2.5553	1.28239e-09
PA14_64700	PA4896	PA14_64700	5.98041	3.83815e-55
PA14_64710	PA4897	PA14_64710	3.22077	7.71605e-30
PA14_66420	PA5024	PA14_66420	2.83973	1.65009e-43
PA14_66440	PA5025	metY	1.25221	1.03418e-09
PA14_67320	PA5098	hutH	1.02494	0.0100925
PA14_67340	PA5099	PA14_67340	1.1929	0.00164347
PA14_67350	PA5100	hutU	1.48148	2.02318e-05
PA14_67380	PA5102	PA14_67380	1.18976	0.000279194
PA14_67440	PA5106	PA14_67440	1.04817	0.0104549
PA14_68890	PA5216	PA14_68890	2.11605	3.35502e-77
PA14_68900	PA5217	PA14_68900	4.52617	6.83421e-77
PA14_69300	PA5248	PA14_69300	2.0728	1.57136e-18
PA14_70140	PA5312	pauC	1.18263	1.48667e-22
PA14_70160	PA5313	gabT2	1.28493	1.35178e-06
PA14_71100	PA5383	PA14_71100	3.96699	1.53403e-16
PA14_71110	PA5384	hocS	1.60133	0.000994861
PA14_72550	PA5498	znuA	1.68221	2.86962e-50
PA14_72560	PA5499	np20/zur	1.82499	3.88334e-32
PA14_72580	PA5500	znuC	1.63925	1.50778e-16
PA14_72590	PA5501	znuB	1.80228	6.41537e-14
PA14_72620	PA5503	metN	1.18599	2.4915e-05
PA14_72630	PA5504	PA14_72630	1.1794	0.000255778
PA14_72650	PA5506	PA14_72650	4.36364	6.53059e-07
PA14_72660	PA5507	PA14_72660	3.21981	3.93337e-05
PA14_72690	PA5508	PA14_72690	2.60945	2.91489e-06
PA14_72700	PA5509	PA14_72700	2.04987	1.84255e-05
PA14_72710	PA5510	PA14_72710	1.43492	5.293e-05
PA14_72960	PA5530	PA14_72960	2.34314	1.57857e-38
PA14_72970	PA5531	tonB1	4.46419	9.50534e-118
PA14_72980	PA5532	PA14_72980	1.09239	4.39835e-11
PA14_73000	PA5534	PA14_73000	2.04279	1.04934e-10
PA14_73010	PA5535	PA14_73010	2.95978	2.64114e-13
PA14_73020	PA5536	dksA2	3.07052	1.3427e-11
PA14_73040	PA5538	amiA	1.39223	5.15031e-11
PA14_73050	PA5539	PA14_73050	1.56778	4.52755e-08
PA14_73060	PA5540	PA14_73060	1.3365	3.93994e-07

## Sheet: Downregulated by CP
PA14 ID	PAO1 Number	Gene Name	log2FoldChange	pvalue
PA14_00280	PA0024	hemF	-1.69011	1.63568e-13
PA14_00290	PA0025	aroE	-1.37483	7.77339e-07
PA14_00480	PA0039	PA14_00480	-1.20525	0.00471167
PA14_00650	PA0052	PA14_00650	-1.81178	0.0359136
PA14_00710	PA0059	osmC	-1.64977	0.00190538
PA14_00820	PA0070	tagQ1	-2.05873	5.55823e-08
PA14_00850	PA0072	tagS1	-1.18629	0.00376432
PA14_00860	PA0073	tagT1	-1.25311	0.00230039
PA14_00875	PA0074	ppka	-1.15499	0.000835687
PA14_00890	PA0075	pppa	-1.07339	0.00138385
PA14_00900	PA0076	tagF1	-1.11907	0.0036338
PA14_00910	PA0077	icmF1	-1.16654	0.00124643
PA14_00925	PA0078	tssL1	-1.37249	5.63219e-06
PA14_00940	PA0079	tssK1	-1.19939	9.24947e-06
PA14_00960	PA0080	tssJ1	-1.61067	1.54613e-07
PA14_00970	N/A	PA14_00970	-1.00977	2.10747e-05
PA14_01010	PA0083	tssB1	-1.03925	0.0124108
PA14_01020	PA0084	tssC1	-1.15325	0.00534055
PA14_01030	PA0085	hcp1	-1.30887	0.000711472
PA14_01040	PA0086	tagJ1	-1.15478	0.00219254
PA14_01060	PA0087	tssE1	-1.38788	0.00127798
PA14_01070	PA0088	tssF1	-1.50257	0.00143774
PA14_01080	PA0089	tssG1	-1.37762	0.000589322
PA14_01100	PA0090	clpV1	-1.13478	0.000186218
PA14_01140	PA0093	tse6	-1.06559	2.06295e-05
PA14_01300	PA0106	coxA	-1.18119	0.0040795
PA14_01320	PA0108	coIII	-1.09023	0.0117105
PA14_01340	PA0110	PA14_01340	-1.01068	0.0011109
PA14_01350	PA0111	PA14_01350	-1.39965	0.000723082
PA14_01540	PA0126	PA14_01540	-1.35281	2.08512e-07
PA14_01960	PA0157	triC	-1.08643	0.00115941
PA14_02180	PA0173	cheB	-1.65455	1.01553e-15
PA14_02190	PA0174	PA14_02190	-1.67678	2.77839e-16
PA14_02200	PA0175	cheR2	-1.8291	1.70715e-13
PA14_02220	PA0176	PA14_02220	-1.85179	8.03355e-09
PA14_02230	PA0177	cheW	-1.81374	4.71676e-08
PA14_02250	PA0178	cheA	-1.60709	5.51216e-06
PA14_02260	PA0179	PA14_02260	-1.11682	0.00441085
PA14_02270	PA0180	cttP	-1.08192	0.0194847
PA14_02450	PA0195	pntAA	-1.13788	0.000585853
PA14_02460	PA0195.1	pntAB	-1.01175	0.000106553
PA14_02730	PA0223	ergB	-2.77067	9.37253e-91
PA14_02740	PA0224	ergA	-2.31295	3.02544e-41
PA14_03050	PA0247	pobA	-1.93184	0.000166113
PA14_03240	PA0263	PA14_03240	-3.01767	1.09788e-08
PA14_03590	PA0276	PA14_03590	-1.30115	0.00265606
PA14_03610	PA0277	PA14_03610	-1.14268	5.89222e-08
PA14_04300	PA0329	PA14_04300	-1.239	0.00129887
PA14_04650	PA0355	pfpI	-1.76521	0.00124065
PA14_06000	PA0459	PA14_06000	-1.01351	0.000142747
PA14_06710	PA0515	PA14_06710	-1.00035	0.000435864
PA14_06720	PA0516	nirF	-1.20419	4.45027e-05
PA14_06730	PA0517	nirC	-1.48085	9.01231e-08
PA14_06740	PA0518	nirM	-1.85155	2.3848e-13
PA14_06750	PA0519	nirS	-1.58555	8.69143e-10
PA14_06890	PA0529	PA14_06890	-1.70636	2.48392e-25
PA14_06900	N/A	PA14_06900	-1.53183	6.88192e-26
PA14_06920	PA0530	PA14_06920	-1.51444	5.32748e-33
PA14_06930	PA0531	PA14_06930	-1.22839	3.68892e-13
PA14_07330	PA0563	PA14_07330	-1.11712	1.6513e-08
PA14_07370	PA0567	PA14_07370	-1.16457	0.0035209
PA14_07380	PA0568	PA14_07380	-1.03693	0.00592323
PA14_07680	PA0588	PA14_07680	-1.00153	0.0246279
PA14_07970	PA0612	ptrB	-1.20169	0.000495367
PA14_07990	PA0614	PA14_07990	-1.24889	7.86353e-05
PA14_08020	PA0617	PA14_08020	-1.1509	3.17695e-05
PA14_08030	PA0618	PA14_08030	-1.34188	4.49554e-06
PA14_08040	PA0619	PA14_08040	-1.24611	6.68036e-06
PA14_08050	PA0620	PA14_08050	-1.25105	1.31303e-07
PA14_08060	PA0621	PA14_08060	-1.37741	6.21632e-08
PA14_08070	PA0622	PA14_08070	-1.83442	3.09891e-11
PA14_08090	PA0623	PA14_08090	-1.72558	6.78074e-10
PA14_08100	PA0624	PA14_08100	-1.7246	7.72129e-09
PA14_08110	N/A	PA14_08110	-1.63981	1.29933e-08
PA14_08120	PA0625	PA14_08120	-1.58567	5.1197e-07
PA14_08130	PA0626	PA14_08130	-1.44804	2.50111e-07
PA14_08140	PA0627	PA14_08140	-1.51836	3.73601e-07
PA14_08150	PA0628	PA14_08150	-1.52196	1.22665e-06
PA14_08160	PA0629	PA14_08160	-1.55171	1.26938e-06
PA14_08180	PA0630	PA14_08180	-1.47236	4.74251e-07
PA14_08190	PA0631	PA14_08190	-1.49671	1.53854e-07
PA14_08200	PA0632	PA14_08200	-1.46869	1.31402e-08
PA14_08210	PA0633	PA14_08210	-1.73563	2.08286e-07
PA14_08220	PA0634	PA14_08220	-1.43919	0.00039365
PA14_08230	PA0635	PA14_08230	-1.70124	3.95298e-08
PA14_08240	PA0636	PA14_08240	-1.63468	1.91641e-07
PA14_08250	PA0637	PA14_08250	-1.65028	3.37266e-07
PA14_08260	PA0638	PA14_08260	-1.65762	3.80388e-07
PA14_08270	PA0639	PA14_08270	-1.40784	2.08591e-06
PA14_08280	PA0640	PA14_08280	-1.50715	1.31644e-06
PA14_08300	PA0641	PA14_08300	-1.1739	9.79011e-07
PA14_08420	PA0656	PA14_08420	-1.04384	0.00744558
PA14_09150	PA4236	katA	-2.86661	1.19492e-66
PA14_09410	PA4216	phzG1	-1.13728	1.50935e-07
PA14_09420	PA4215	phzF1	-1.13549	2.18479e-07
PA14_09440	PA4214	phzE1	-1.61207	1.05353e-10
PA14_09450	PA4213	phzD1	-1.8665	1.41005e-12
PA14_09460	PA4212	phzC1	-2.15474	4.68184e-12
PA14_09470	PA4211	phzB1	-2.3758	1.04308e-13
PA14_09480	PA4210	phzA1	-1.51098	3.99095e-11
PA14_09500	PA4208	opmD	-1.32935	0.000432544
PA14_09520	PA4207	mexI	-1.48636	0.00124511
PA14_09530	PA4206	mexH	-1.80148	0.000436197
PA14_09540	PA4205	mexG	-1.77342	0.00098185
PA14_09550	PA4204	ppgL	-1.20225	7.44946e-05
PA14_09930	PA4172	PA14_09930	-1.65905	0.00180671
PA14_09940	PA4171	PA14_09940	-1.82817	0.0157397
PA14_10440	PA4137	PA14_10440	-1.5973	8.46228e-09
PA14_10470	PA4136	PA14_10470	-2.05744	3.45038e-08
PA14_10480	PA4135	PA14_10480	-2.17397	2.24116e-10
PA14_10490	PA4134	PA14_10490	-3.44684	5.49572e-20
PA14_10500	PA4133	PA14_10500	-4.82457	4.53465e-18
PA14_10530	PA4132	mpaR	-2.92314	9.46117e-15
PA14_10540	PA4131	PA14_10540	-3.54964	1.64108e-12
PA14_10550	PA4130	nirA	-1.89413	1.29546e-09
PA14_10560	PA4129	PA14_10560	-2.37318	4.21521e-13
PA14_10570	PA4128	PA14_10570	-2.33939	1.68466e-14
PA14_10590	PA4127	gpcG	-2.30428	9.36228e-20
PA14_10600	PA4126	PA14_10600	-1.2869	6.96609e-15
PA14_13140	PA3922	PA14_13140	-1.01893	1.31457e-09
PA14_13360	PA3907	tseT	-1.04502	0.000100481
PA14_13370	PA3906	PA14_13370	-1.14255	0.000159652
PA14_13580	PA3891	opuCA	-1.18701	0.00316358
PA14_13590	PA3890	opuCB	-1.18478	0.00497266
PA14_13600	PA3889	opuCC	-1.16695	0.00325381
PA14_13610	PA3888	opuCD	-1.20838	0.00737304
PA14_13750	PA3877	narK1	-1.05129	1.9691e-08
PA14_13770	PA3876	narK2	-1.05719	3.00707e-08
PA14_13780	PA3875	narG	-1.85965	1.27353e-21
PA14_13800	PA3874	narH	-1.84103	4.32835e-17
PA14_13810	PA3873	narJ	-1.94321	6.56493e-21
PA14_13830	PA3872	narI	-2.05607	1.83584e-16
PA14_13840	PA3871	PA14_13840	-1.65234	1.10415e-21
PA14_13850	PA3870	moaA1	-1.588	4.76125e-15
PA14_14370	PA3838	PA14_14370	-1.28057	0.000775031
PA14_14380	PA3837	PA14_14380	-1.29651	0.00196026
PA14_14540	N/A	PA14_14540	-1.1463	0.00024061
PA14_14550	N/A	PA14_14550	-1.74418	8.84024e-06
PA14_15090	PA3788	PA14_15090	-1.16105	0.00322543
PA14_16180	PA3729	PA14_16180	-1.32795	0.000448424
PA14_16200	PA3727	PA14_16200	-1.65689	8.81027e-05
PA14_16340	PA3715	PA14_16340	-1.11029	0.000703784
PA14_16630	PA3692	lptF	-2.22159	0.000181206
PA14_16640	PA3691	PA14_16640	-1.95705	0.000500503
PA14_16680	PA3688	PA14_16680	-1.39025	0.000632246
PA14_16790	PA3678	mexL	-1.10261	1.10632e-20
PA14_16800	PA3677	mexJ	-1.09654	1.86316e-10
PA14_16840	PA3674	PA14_16840	-1.02645	1.83888e-05
PA14_17690	PA3602	PA14_17690	-1.16989	2.94094e-52
PA14_18660	PA3532	PA14_18660	-2.07942	1.25871e-73
PA14_18670	PA3531	bfrB	-4.32227	2.57236e-30
PA14_18690	PA3529	PA14_18690	-1.23866	3.63596e-05
PA14_18960	PA3488	tli5a	-1.2311	1.60019e-06
PA14_19350	PA3461	PA14_19350	-1.14011	0.00272551
PA14_19360	PA3460	PA14_19360	-1.17786	0.0020655
PA14_19700	PA3430	PA14_19700	-1.09877	3.04289e-05
PA14_19870	PA3418	ldh	-1.17719	0.0299175
PA14_19900	PA3417	PA14_19900	-1.80541	0.0457357
PA14_19910	PA3416	PA14_19910	-1.87596	0.0469861
PA14_20470	PA3370	PA14_20470	-1.10051	0.015841
PA14_20480	PA3369	PA14_20480	-1.00513	0.0127519
PA14_20950	PA3333	apr	-1.28613	0.0349462
PA14_20970	PA3331	cyp23	-1.35515	0.0348488
PA14_21020	PA3327	PA14_21020	-1.21684	0.0327059
PA14_21460	PA3293	PA14_21460	-1.32492	2.14206e-05
PA14_21670	PA3274	PA14_21670	-1.06013	0.015285
PA14_21680	PA3273	PA14_21680	-1.37393	0.00877886
PA14_21830	N/A	PA14_21830	-1.00097	0.0204833
PA14_21960	PA3250	PA14_21960	-1.16218	0.00356495
PA14_22400	PA3231	PA14_22400	-1.94179	0.000371492
PA14_22450	PA3227	ppiA	-1.00063	0.000101434
PA14_22880	N/A	PA14_22880	-1.31331	2.77153e-05
PA14_22890	PA3195	gapA	-1.324	1.82613e-18
PA14_22910	PA3194	edd	-1.37521	1.79148e-11
PA14_22930	PA3193	glk	-1.14347	1.57672e-05
PA14_22940	PA3192	gltR	-1.56165	4.27812e-06
PA14_22960	PA3191	gtrS	-1.29244	3.6987e-05
PA14_22980	PA3190	PA14_22980	-1.16298	1.10538e-07
PA14_22990	PA3189	PA14_22990	-1.60651	3.94529e-08
PA14_23000	PA3188	PA14_23000	-1.48899	9.60216e-07
PA14_23010	PA3187	gltK	-2.11408	1.32476e-11
PA14_23030	PA3186	oprB	-1.32964	3.12203e-10
PA14_23080	PA3182	pgl	-1.0273	4.01847e-05
PA14_23760	PA3120	leuD	-1.07272	3.55074e-14
PA14_24740	PA3042	PA14_24740	-1.32204	1.11801e-05
PA14_24760	PA3041	PA14_24760	-1.36662	2.8713e-05
PA14_24770	PA3040	PA14_24770	-1.32999	0.000124466
PA14_24980	PA3022	PA14_24980	-1.75651	8.87573e-31
PA14_24990	PA3021	PA14_24990	-1.00849	2.38792e-09
PA14_26020	PA2939	PA14_26020	-1.95246	0.00047046
PA14_26330	PA2917	PA14_26330	-1.30062	0.000674929
PA14_26340	PA2916	PA14_26340	-1.73421	0.00035787
PA14_27230	PA2849	ohrR	-1.06462	0.0025376
PA14_27520	PA2826	PA14_27520	-1.21997	0.00311909
PA14_27580	PA2821	PA14_27580	-1.02626	4.71311e-28
PA14_27730	PA2815	fadE	-1.40152	0.00143212
PA14_28340	PA2765	PA14_27520	-1.17141	1.12006e-39
PA14_28460	N/A	PA14_27580	-1.11523	0.00767502
PA14_29020	PA2717	cpo	-1.02851	0.0151407
PA14_29150	PA2706	PA14_29150	-1.22653	8.10467e-25
PA14_29160	PA2705	PA14_29160	-1.18733	1.55383e-33
PA14_29230	PA2699	PA14_29230	-1.34468	0.00538431
PA14_29320	PA2691	PA14_29320	-1.09026	0.00835803
PA14_29330	N/A	PA14_29330	-1.47852	0.000958702
PA14_30200	PA2622	cspD	-1.27261	0.0101195
PA14_30800	PA2575	PA14_30800	-1.21505	7.93256e-15
PA14_31530	PA2553	PA14_31530	-1.14771	0.00280428
PA14_31540	PA2552	PA14_31540	-1.11707	0.00348008
PA14_31720	PA2540	PA14_31720	-1.43965	1.2289e-13
PA14_31730	PA2539	PA14_31730	-1.27708	2.06129e-13
PA14_31740	PA2538	PA14_31740	-1.35551	1.72116e-17
PA14_32480	PA2486	ptrC	-1.06871	0.00249233
PA14_33160	PA2433	PA14_33160	-1.65826	0.00189496
PA14_33450	PA2416	treA	-1.60471	0.00404779
PA14_33970	N/A	PA14_33970	-1.10154	3.65054e-07
PA14_33990	PA2371	clpV3	-1.22337	6.28353e-05
PA14_34000	PA2370	hsiH3	-1.39408	5.00052e-05
PA14_34010	PA2369	hsiG3	-1.54656	3.39681e-05
PA14_34020	PA2368	hsiF3	-1.78153	2.20606e-05
PA14_34030	PA2367	hcp3	-2.02255	5.06641e-07
PA14_34050	PA2366	hsiC3	-2.00231	9.41031e-06
PA14_34070	PA2365	hsiB3	-1.91643	5.40542e-05
PA14_34110	PA2362	dotU3	-1.37469	9.65876e-06
PA14_34130	PA2361	icmF	-1.12906	1.93317e-08
PA14_34140	PA2360	hsiA3	-1.1844	1.86378e-10
PA14_34820	PA2304	ambC	-1.07122	0.000230102
PA14_34830	PA2303	ambD	-1.02222	0.000567699
PA14_35160	PA2274	PA14_35160	-1.29362	0.00078253
PA14_35270	PA2266	PA14_35270	-1.16299	6.26309e-30
PA14_35290	PA2265	gnd	-1.43824	5.00851e-14
PA14_35300	PA2264	PA14_35300	-1.27152	2.39666e-09
PA14_35490	PA2250	lpdV	-1.08031	1.02084e-09
PA14_35500	PA2249	bkdB	-1.11633	4.33116e-05
PA14_35520	PA2249	bkdA2	-1.21267	0.000107876
PA14_35750	N/A	PA14_35750	-1.2126	5.36411e-07
PA14_35760	N/A	PA14_35760	-1.38898	1.6885e-05
PA14_35770	N/A	PA14_35770	-1.5329	0.00026857
PA14_35780	N/A	PA14_35780	-2.04877	1.3241e-05
PA14_35790	N/A	PA14_35790	-1.63166	4.75507e-06
PA14_36300	PA2196	PA14_36300	-1.01693	1.51171e-07
PA14_36375	PA2180	PA14_36375	-1.64784	0.000993869
PA14_36390	PA2179	PA14_36390	-1.39687	0.000555998
PA14_36400	N/A	PA14_36400	-1.10667	0.00502636
PA14_36410	PA2178	PA14_36410	-1.7707	0.0244156
PA14_36450	PA2176	PA14_36450	-1.4346	0.00242537
PA14_36460	PA2175	PA14_36460	-1.2138	0.00484649
PA14_36480	N/A	PA14_36480	-1.45613	0.00296011
PA14_36490	PA2173	PA14_36490	-2.52406	0.000969556
PA14_36500	PA2172	PA14_36500	-3.07305	0.000139753
PA14_36520	PA2171	PA14_36520	-3.30045	0.000114322
PA14_36530	PA2169	PA14_36530	-2.7137	0.00203489
PA14_36540	PA2168	PA14_36540	-1.32729	0.0136611
PA14_36550	PA2167	PA14_36550	-1.52996	0.00340694
PA14_36560	PA2166	PA14_36560	-1.66708	0.000334471
PA14_36570	PA2165	glgA	-1.6841	0.000291335
PA14_36580	PA2164	PA14_36580	-1.82379	0.000123526
PA14_36590	PA2163	PA14_36590	-1.81648	0.000112619
PA14_36605	PA2162	PA14_36605	-1.63703	0.000129388
PA14_36620	PA2161	PA14_36620	-2.06252	0.000113389
PA14_36630	PA2160	PA14_36630	-1.95661	0.0113548
PA14_36650	PA2159	PA14_36650	-2.40299	0.0104438
PA14_36660	PA2158	PA14_36660	-2.14341	0.00651273
PA14_36670	PA2157	PA14_36670	-1.91578	0.000699817
PA14_36680	PA2156	PA14_36680	-1.72863	0.000664227
PA14_36690	PA2155	PA14_36690	-1.558	0.00107902
PA14_36700	PA2154	PA14_36700	-1.403	0.00256962
PA14_36710	PA2153	glgB	-1.59004	0.00101905
PA14_36730	PA2152	PA14_36730	-1.7014	0.000683583
PA14_36740	PA2151	PA14_36740	-1.6433	0.000948295
PA14_36760	PA2150	PA14_36760	-2.21127	1.78411e-05
PA14_36770	PA2149	PA14_36770	-2.43014	5.65581e-06
PA14_36780	PA2148	PA14_36780	-2.55695	2.47294e-07
PA14_36790	N/A	PA14_36790	-2.79451	8.20861e-05
PA14_36810	PA2147	katE	-3.2264	7.36047e-05
PA14_36840	PA2144	glgP	-1.7319	0.000302542
PA14_36850	PA2143	PA14_36850	-1.84675	0.000582774
PA14_36860	N/A	PA14_36860	-1.19013	0.0219219
PA14_36870	PA2142	PA14_36870	-1.61425	0.0350937
PA14_36880	PA2141	PA14_36880	-2.03014	0.0126638
PA14_36890	PA2140	PA14_36890	-2.22813	0.00957022
PA14_36900	PA2139 (part)	PA14_36900	-1.99259	0.0113601
PA14_36960	PA2135	PA14_36960	-1.4944	0.00139987
PA14_36980	PA2134	PA14_36980	-2.31457	0.00892625
PA14_37000	PA2132	cupA5	-1.51696	0.000178381
PA14_37040	PA2129	cupA2	-1.07758	0.000973571
PA14_37060	PA2128	cupA1	-1.15383	0.00168912
PA14_37320	PA2109	PA14_37320	-1.38367	0.00956727
PA14_37340	PA2108	PA14_37340	-1.54583	0.00279057
PA14_37350	PA2107	PA14_37350	-1.32701	0.00587179
PA14_38630	PA2001	atoB	-1.03387	1.4855e-07
PA14_38640	PA2000	dhcB	-1.50053	2.62044e-05
PA14_38660	PA1999	dhcA	-1.25368	0.00325435
PA14_39520	PA1933	PA14_39520	-1.63141	7.01882e-06
PA14_39530	PA1932	PA14_39530	-1.07733	0.00149716
PA14_39590	PA1927	metE	-2.91383	3.55649e-26
PA14_39780	PA1914	PA14_39780	-2.71885	0.000720772
PA14_39890	PA1904	phzF2	-1.14141	1.37889e-07
PA14_39910	PA1903	phzE2	-1.59953	6.53161e-11
PA14_39925	PA1902	phzD2	-1.93636	6.59791e-15
PA14_39945	PA1901	phzC2	-2.1811	1.0495e-12
PA14_39960	PA1900	phzB2	-2.4321	1.81736e-14
PA14_40080	PA1889	PA14_40080	-1.46872	0.00315943
PA14_40110	PA1887	PA14_40110	-2.48102	0.0111146
PA14_40180	PA1881	PA14_40180	-1.31059	0.000623887
PA14_40200	PA1880	PA14_40200	-1.20773	0.000954
PA14_40250	PA1875	PA14_40250	-1.0273	0.0139468
PA14_40260	PA1874	PA14_40260	-1.44968	0.00227197
PA14_40390	PA1863	modA	-1.01636	8.83228e-07
PA14_40860	PA1830	PA14_40860	-1.03223	0.000784074
PA14_41470	PA1787	acnB	-1.02038	2.70245e-10
PA14_41570	PA1777	oprF	-1.02683	5.34147e-13
PA14_41980	PA1745	PA14_41980	-1.01921	0.0069186
PA14_42130	PA1733	PA14_42130	-1.00314	0.0134735
PA14_42140	PA1732	PA14_42140	-1.2371	0.00354134
PA14_42160	PA1730	PA14_42160	-1.15459	0.00925347
PA14_42890	PA1670	stp1	-1.0773	0.000560958
PA14_42900	PA1669	icmF2	-1.49065	0.000612541
PA14_42910	PA1668	dotU2	-1.78758	4.42002e-05
PA14_42920	PA1667	hsiJ2	-1.2366	0.000352593
PA14_42940	PA1666	lip2	-1.46682	0.000410464
PA14_42950	PA1665	fha2	-2.07635	0.000117425
PA14_42960	PA1664	orfX	-1.77987	0.000225093
PA14_42970	PA1663	sfa2	-1.67214	0.000173312
PA14_42980	PA1662	clpV2	-1.26435	0.000548468
PA14_42990	PA1661	hsiH2	-1.06484	0.0018504
PA14_43020	PA1659	hsiF2	-1.25793	0.00449079
PA14_43030	PA1658	hsiC2	-1.27623	0.00400316
PA14_43040	PA1657	hsiB2	-1.1732	0.00773104
PA14_43070	N/A	hcp2	-1.59192	0.000257021
PA14_43080	N/A	vgrG14	-1.97574	1.60154e-05
PA14_43840	PA1597	PA14_43840	-1.21893	0.00120069
PA14_43900	PA1592	PA14_43900	-1.59227	0.000131221
PA14_44170	PA1571	PA14_44170	-1.3498	8.21796e-05
PA14_44290	PA1562	acnA	-2.34239	1.31497e-21
PA14_44890	PA1512	hcpA	-3.05732	9.45824e-09
PA14_46280	PA1404	PA14_46280	-1.26688	0.00190611
PA14_46510	N/A	PA14_46510	-1.57125	0.000791533
PA14_46520	N/A	PA14_46520	-2.72105	0.00560309
PA14_46530	N/A	PA14_46530	-2.49654	0.00964482
PA14_46540	N/A	PA14_46540	-1.84594	0.034098
PA14_46550	N/A	PA14_46550	-1.2403	0.00206548
PA14_46780	PA1353	PA14_46780	-1.14849	0.00785204
PA14_46890	PA1344	PA14_46890	-1.01448	0.00924842
PA14_46910	PA1342	aatJ	-1.4469	2.91365e-13
PA14_46920	PA1341	aatQ	-2.04694	3.12659e-21
PA14_46930	PA1340	aatM	-1.83816	7.00934e-16
PA14_46950	PA1339	aatP	-1.68798	9.27795e-12
PA14_46960	PA1338	ggt	-1.68152	2.41299e-08
PA14_46970	PA1337	ansB	-1.95289	1.47175e-06
PA14_47090	PA1327	PA14_47090	-1.06148	0.0221915
PA14_47120	PA1324	PA14_47120	-1.8675	0.00121085
PA14_47130	PA1323	PA14_47130	-1.83333	0.00166412
PA14_47530	PA1289	PA14_47530	-2.19941	0.0138834
PA14_48530	PA1221	PA14_48530	-3.1096	2.38234e-10
PA14_48540	PA1220	PA14_48540	-3.11179	1.37547e-12
PA14_48550	PA1219	PA14_48550	-2.70905	6.30047e-14
PA14_48560	PA1218	PA14_48560	-2.96752	4.15164e-22
PA14_48570	PA1217	PA14_48570	-2.9991	1.45847e-26
PA14_48590	PA1216	PA14_48590	-3.59844	1.75532e-34
PA14_48600	PA1215	PA14_48600	-3.2962	1.59037e-49
PA14_48610	PA1214	PA14_48610	-2.97804	8.06616e-72
PA14_48620	PA1213	PA14_48620	-2.69107	1.47522e-92
PA14_48630	PA1212	PA14_48630	-2.48842	9.88633e-66
PA14_48640	PA1211	PA14_48640	-1.22645	3.36011e-19
PA14_48760	PA1202	PA14_48760	-1.00524	0.00329039
PA14_49210	PA1177	napE	-1.06324	0.0329237
PA14_49220	PA1176	napF	-1.31434	0.00274214
PA14_49230	PA1175	napD	-1.3945	0.00047979
PA14_49250	PA1174	napA	-2.81515	1.39134e-12
PA14_49260	PA1173	napB	-3.67893	6.0602e-23
PA14_49270	PA1172	napC	-3.47705	4.54108e-25
PA14_49480	N/A	PA14_49480	-1.06767	0.0183206
PA14_50530	PA1073	braD	-1.34615	8.69845e-08
PA14_50540	PA1072	livM/braE	-1.38109	1.20564e-05
PA14_50550	PA1071	livG/braF	-1.14773	1.15922e-05
PA14_50560	PA1070	braG	-1.36542	3.25552e-11
PA14_50810	PA1048	PA14_50810	-1.07327	3.19393e-08
PA14_50880	PA1041	PA14_50880	-2.04502	0.037192
PA14_51530	N/A	exoU	-1.0209	2.70113e-07
PA14_51880	PA0958	oprD	-1.85216	1.68742e-43
PA14_52380	PA0918	PA14_52380	-1.87047	6.48932e-13
PA14_52430	PA0915	PA14_52430	-1.276	3.75006e-35
PA14_52490	PA0910	alpD	-1.00081	0.000165806
PA14_52930	PA0876	PA14_52930	-1.37976	2.04316e-50
PA14_53070	PA0865	hpd	-1.1537	0.000125318
PA14_53220	PA0854	fumC2	-1.1368	0.00121062
PA14_53230	PA0853	PA14_53230	-1.01385	0.0027869
PA14_53950	PA0795	prpC	-1.03201	0.00265053
PA14_53970	PA0794	PA14_53970	-1.58398	3.61175e-06
PA14_53980	PA0793	PA14_53980	-1.40768	0.000422859
PA14_54080	PA0788	PA14_54080	-1.0798	0.0335933
PA14_54240	PA0776	PA14_54240	-1.05249	0.0327592
PA14_54630	PA0746	PA14_54630	-1.05448	1.94767e-08
PA14_54640	PA0745	dspI	-1.08385	4.31806e-27
PA14_54660	PA0744	PA14_54660	-1.03403	7.93468e-09
PA14_55780	PA4293	pprA	-1.16727	0.0310736
PA14_55790	PA4294	PA14_55790	-1.89785	0.0175207
PA14_55810	PA4296	pprB	-1.23232	0.00423881
PA14_55820	PA4297	tadG	-1.1663	3.9978e-05
PA14_55840	PA4298	PA14_55840	-2.27581	1.1369e-06
PA14_55850	PA4299	tadD	-2.37088	5.70382e-10
PA14_55860	PA4300	tadC	-1.47028	4.1553e-05
PA14_55880	PA4301	tadB	-2.20307	1.43183e-06
PA14_55890	PA4302	tadA	-2.61861	1.52927e-07
PA14_55900	PA4303	tadZ	-2.10854	1.72502e-05
PA14_55920	PA4304	rcpA	-2.72027	0.00107546
PA14_55930	PA4305	rcpC	-2.18736	0.0229764
PA14_56030	PA4311	PA14_56030	-1.16109	0.00434142
PA14_56780	PA4366	sodB	-2.30573	1.11367e-43
PA14_56910	PA4377	PA14_56910	-1.27318	0.0072912
PA14_57540	PA4429	PA14_57540	-1.5284	3.16873e-16
PA14_57560	PA4430	PA14_57560	-1.68336	6.45687e-26
PA14_57570	PA4431	PA14_57570	-1.22655	2.30009e-23
PA14_58350	PA4496	dppA1	-1.07739	8.3304e-20
PA14_58450	PA4504	dppC	-1.03364	3.80464e-17
PA14_59190	N/A	PA14_59190	-1.00721	0.00445305
PA14_59220	PA0985	pyoS5	-1.0865	1.41478e-12
PA14_60490	PA4571	PA14_60490	-1.91964	5.57093e-16
PA14_60570	PA4578	PA14_60570	-1.09217	0.00647405
PA14_60700	PA4587	ccpR	-2.05468	1.02832e-14
PA14_60750	PA4590	pra	-1.13932	5.31855e-09
PA14_60960	PA4607	PA14_60960	-2.13546	1.75162e-05
PA14_61000	PA4610	PA14_61000	-1.29434	1.57144e-12
PA14_61050	PA4614	mscL	-1.05085	0.00614664
PA14_61500	PA4648	cupE1	-3.17275	3.74399e-05
PA14_61510	PA4649	cupE2	-2.57681	2.6796e-06
PA14_61520	PA4650	cupE3	-1.49335	0.000204992
PA14_61530	PA4651	cupE4	-1.65822	1.04701e-05
PA14_61540	PA4652	cupE5	-1.37956	6.11482e-07
PA14_61650	PA4661	pagL	-1.26796	3.45266e-05
PA14_62680	PA4738	PA14_62680	-1.36386	0.00915983
PA14_62690	PA4739	PA14_62690	-1.34607	0.00961258
PA14_62970	PA4761	dnaK	-1.01968	0.00707334
PA14_63550	PA4809	fdhE	-1.58702	8.61656e-20
PA14_63570	PA4810	fdnI	-2.67635	4.0034e-57
PA14_63580	PA4811	fdnH	-3.05689	5.4842e-74
PA14_63605	PA4812	fdnG	-2.53681	4.94486e-71
PA14_64480	PA4876	osmE	-1.69759	0.00150371
PA14_64490	PA4877	PA14_64490	-1.32616	0.00479649
PA14_64520	PA4880	brnD	-3.87906	6.39949e-23
PA14_66840	PA5058	phaC2	-1.46306	0.00467703
PA14_66850	PA5059	PA14_66850	-1.12624	0.00205989
PA14_66875	PA5060	phaF	-1.06111	0.00981945
PA14_67230	PA5090	vgrG5	-1.05829	0.000923815
PA14_67500	PA5111	gloA3	-1.11843	0.000182858
PA14_67510	PA5112	estA	-1.04054	4.47004e-11
PA14_67830	PA5136	PA14_67830	-1.10243	0.00266624
PA14_68080	PA5154	PA14_68080	-1.08438	0.000926482
PA14_68130	PA5159	PA14_68130	-1.01255	1.07591e-09
PA14_68300	PA5170	arcD	-1.75196	0.00157647
PA14_68330	PA5171	arcA	-1.8863	0.00124709
PA14_68340	PA5172	arcB	-1.73494	0.00120902
PA14_68350	PA5173	arcC	-1.45	0.00314606
PA14_68400	PA5178	PA14_68400	-1.52356	0.000266724
PA14_68840	PA5212	PA14_68840	-1.24099	0.00502005
PA14_68850	PA5213	gcvP1	-1.30759	0.00729106
PA14_69540	N/A	PA14_69540	-1.19983	7.50475e-05
PA14_69550	PA5266	vgrG6	-1.99007	2.23368e-05
PA14_69560	PA5267	hcpB	-2.6682	1.21722e-06

## Sheet: CopraRNAPredicted PrrF1 Targets
CopraRNA Predicted PrrF1 Targets Upregulated by CP					CopraRNA Predicted PrrF1 Targets Downregulatd by CP
PA14 ID	PAO1 ID	Gene Name			PA14 ID	PAO1 ID	Gene Name
PA14_47160	PA1320	cyoD			PA14_47160	PA1320	cyoD
PA14_15680	PA3767				PA14_06720	PA0516	nirF
PA14_57720	PA4443	CysD			PA14_53970	PA0794
PA14_73010	PA5535				PA14_08260	PA0638
					PA14_52380	PA0918
					PA14_50550	PA1071	braF
					PA14_49260	PA1173	napB
					PA14_46930	PA1340	aatM
					PA14_44170	PA1571
					PA14_42900	PA1669	icmF2
					PA14_41470	PA1787	acnB
					PA14_36810	PA2147	katE
					PA14_35300	PA2264
					PA14_23760	PA3120	leuD
					PA14_21020	PA3327
					PA14_13600	PA3889	opuCC
					PA14_10540	PA4131
					PA14_55900	PA4303	tadZ
					PA14_56370	PA4366
					PA14_57560	PA4430
					PA14_57570	PA4431
					PA14_63605	PA4812	fdnG
					PA14_64520	PA4880
